# Supplementary material for: Microglia-derived CXCL2 induced neuronal ferroptosis via CXCR2/Jun axis in sepsis-associated encephalopathy
Source: Front Immunol. 2025 Mar 6;15:1512300. doi: 10.3389/fimmu.2024.1512300 (PMC11922731; doi:10.3389/fimmu.2024.1512300)
Supplement: Supplementary file 1 [file DataSheet1.zip]

Archive with 3 entries (2 files):
- Raw Data/
- Raw Data/original gels.docx
- Raw Data/RNA-seq results.xlsx
