# Supplementary material for: Microglia-derived CXCL2 induced neuronal ferroptosis via CXCR2/Jun axis in sepsis-associated encephalopathy
Source: Front Immunol. 2025 Mar 6;15:1512300. doi: 10.3389/fimmu.2024.1512300 (PMC11922731; doi:10.3389/fimmu.2024.1512300)
Supplement: Supplementary file 1 [file DataSheet1.zip › Raw Data/RNA-seq results.xlsx]

## Sheet: Feuil1
Symbol	con_1_Count	con_2_Count	con_3_Count	R1_Count	R2_Count	R3_Count
Zglp1	3	2	1	3	1.58496	3
Vmn2r65	0	0	0	0	0	0
Gm10024	0	0	0	0	0	0
Oog3	0	0	0	0	0	0
Ldlrap1	9.54882	9.5812	9.52552	9.54496	9.43463	9.57365
Mdn1	7.96	7.42626	7	8.75489	8.48382	8.33985
Pydc3	0	0	0	0	0	1
Wfdc17	0	0	0	0	0	0
Mfap1b	7.83889	7.51861	7.28225	7.99158	8.08603	7.89851
Tmsb15b2	0	0	0	0	0	2.07724
BC100530	0	0	0	0	0	0
Gm15114	0	0	1.27501	0	0	0
Vmn1r223	0	0	0	0	0	0
Umad1	7.83289	7.60733	7.63662	7.10852	7.33092	7.60733
Dnajc3	9.82177	9.63118	9.68124	9.66178	9.76155	9.85643
Fam129c	5.9542	6.22882	5	6.10852	6.59991	6.83289
Rsph3b	7.78875	7.60489	7.85112	7.39	7.5338	7.36623
Rnaset2a	10.775	10.6855	10.6309	10.7746	10.6591	10.7078
Fam174b	0	0	0	0	0	0
Spink13	2.80735	1	3.90689	3.90689	3.58496	3.16993
Apela	0	0	0	0	0	0
Gm11837	0	0	0	0	0	0
Gm10767	3	0	1	1.58496	1.58496	2
Gm11744	3.32193	2.58496	3.16993	3.90689	3.32193	4.08746
7420461P10Rik	0	0	0	0	1	0
Cep85l	5.9542	5.72792	5.16993	5.35755	5.64386	5.61471
Gm10406	3.51854	3.62527	2.8953	3.66562	3.78136	4.16511
BC117090	0	0	0	0	0	0
Olfr55	0	0	0	0	0	0
Olfr239	0	0	0	0	0	0
Btnl1	0	0	0	0	0	0
Isg15	13.1354	13.0112	12.6073	13.5847	13.3001	13.5541
Gm14548	0	0	0	0	0	0
Gm15284	0	0	0	0	0	0
Vmn2r121	0	0	0	0	0	0
LOC100038947	0	0	0	0	0	0
Mup9	0	0	0	0	0	0
Gm1979	0	0	0	0	0	0
Gm1993	0	0	0	0	0	0
Gm2002	1.34483	1.02148	0	0	0	1.84398
Mup10	0	0	0	0	0	0
Mup11	0	0	0	0	0	0
Gm2012	0	0	0	0	0	0
Gm2016	0	1	2.14731	2.27202	2.20789	3.32193
Gm10471	0	0	0	0	0	0
Gm2022	4.08746	2.94486	2.35896	2.83996	1	3.84097
Mup12	0	0	0	0	0	0
Gm16404	0	0	0	0	0	0
0610010B08Rik	5.67694	0	5.49857	4.76288	4.65076	0
Gm2030	0	0	0	0	0	0
Gm2042	0	2	1	0	0	0
Mup13	0	0	0	0	0	0
Mup14	0	0	0	0	0	0
Gm14525	0	0	0	0	0	0
Gm14295	7.94977	7.53528	7.95245	7.4138	7.64039	7.49897
Ccdc152	0	0	0	0	0	0
Mup15	0	0	0	0	0	0
Mup16	0	0	0	0	0	0
Tmem254c	0	0	0	0	0	0
Mup17	0	0	0	0	0	0
Cphx2	0	0	0	0	0	0
Duxbl2	0	0	0	0	0	0
Gm10058	3	0	0	0	0	0
Plac9b	0	0	0	0	0	0
Tmem254b	0	0	1	0	0	0
Cphx3	0	0	0	0	0	0
Duxbl3	0	0	0	0	0	0
Gm10436	0	0	0	0	0	0
Gm14920	0	0	0	0	0	0
Gm10147	0	0	0	0	0	0
Gm10096	0	4.16993	0	0	0	4
Gm10487	0	0	4.24793	3.45943	0	0
Vmn1r186	0	0	0	0	0	0
Vmn1r187	0	0	0	0	0	0
Gm10486	0	0	0	0	0	0
Tgif2lx2	0	0	0	0	0	0
Gm20806	0	0	0	0	0	0
Gm14819	0	0	0	0	2.22342	0
Tcf24	0	0	0	0	0	0
Gm20809	0	0	0	0	0	0
Msmp	0	0	0	0	0	0
Mthfsl	6.34394	6.44394	5.67751	6.17253	6.23668	6.10203
Gm20815	0	0	0	1	0	0
Hrct1	5.39232	5.97728	5.67243	5.32193	5.32193	5.32193
Ildr2	8.13955	8.08746	8.14466	7.92481	7.97728	8.07146
Tgtp2	6.40071	5.31651	5.02768	6.85711	6.20457	6.94872
Cldn24	0	0	0	0	0	0
Gm20816	0	0	0	0	0	0
Gm13306	2.08746	2.52356	2.16993	2.08746	2.24793	2.52356
Gm15093	0	1.52105	0	0	0	3.32193
Rhox2b	0	0	0	0	0	0
Gm15085	3.21257	0	0	0	3.33056	0
Gm2506	2.08746	2.52356	2.16993	2.08746	2.24793	2.52356
Rhox2c	0	0	0	0	0	0
Gfy	0	0	0	0	0	0
Gm12942	8.69349	8.76487	8.81057	8.42206	8.39232	8.51175
Rhox2e	0	0	0	0	0	0
Gm20822	0	0	0	0	0	0
Gm20823	0	0	0	0	0	0
Ccl27b	2.08746	2.52356	2.16993	2.08746	2.24793	2.52356
Gm20826	0	0	0	0	0	0
Gm10229	1	1	0	0	0	0
Gm2663	0	0	0	0	0	0
Gm10228	0	0	0	0	0	0
Gm20831	1	0	1.58496	0	0	0
Gm10334	0	0	0	0	0	0
Gm11563	0	0	0	0	0	0
Olfr157	0	0	0	0	0	0
Gm11595	0	0	0	0	0	0
Gm2696	0	0	0	0	0	0
Mndal	3.91839	3.21257	4.35614	4.38957	3.47638	3.49057
Gm2799	0	0	0	0	0	0
Dynlt1f	10.4784	10.6046	10.5925	10.3225	10.4229	10.2642
Gm2825	0	0	0	0	0	0
Dynlt1c	10.1591	10.0462	10.0446	9.98704	9.78511	9.83207
Kcnj13	2	0	2	2	0	0
Gm15319	0	0	0	0	1.58496	0
Gm2863	0	0	0	0	0	0
Fancf	6.89482	6.55459	5.2854	7.40088	6.94251	7.07682
Gm15023	0	0	0	0	0	0
Gm2897	0	3.62293	2.488	1.99277	2.18269	2.99639
Gm2913	0	0	0	0	0	0
Gm2927	0	0	0	0	0	0
Gm2933	0	0	0	0	0	0
Mroh2a	0	1.04264	0	0	0	1.04963
Gm20852	0	0	0	0	0	0
Cyp4a32	0	0	0	0	0	0
Gm13040	0	0	0	1.69153	0	1.43829
Gm13057	0	0	0	1.69153	0	1.43829
Gm16405	0	0.584963	0	0	0	0
Gm16430	0	0.584963	0	0	0	0
Gm20854	0	0	0	0	0	0
Cldn34b1	0	0	0	0	0	0
Tceal7	0	0	0	0	0	0
Gm13286	0	0	0	1.02148	1	0
Gm13102	0	0	0	0	0	0
Mfsd4b3	1.18903	1	0	0	1.72247	0.933573
Iqcf6	0	0	0	0	0	0
Gm3139	0	0	0	0	0	0
Gm3636	2.926	3.84398	2.97085	4.08576	3.64039	4.18903
Olfr596	0	0	0	0	0	0
Gm20865	0	0	0	0	0	0
Hist1h4m	2.58496	3.70044	3.45943	3.90689	3.58496	4.08746
Gm16513	1	0	0	0	0	0
Gm20867	0	0	0	0	0	0
Gm3238	0	0	0	0	0	0
Supt4b	4.08746	4.08916	3.58616	3.17632	3.17313	3.90689
Gm3259	0	0	0	0	0	0
Gm3264	0	0	0	2.18903	0	0
Gm3285	0	0	0	0	0	0
Tcp10c	0	0	0	0	0	0
Gm3286	1	0	0	0	0	0
Cyp3a41b	0	0	0	0	0	0
Gm13242	1.75275	1	0.992768	0	1	1.58496
Gm11938	0	0	0	0	0	0
Gm13247	2.70708	2	2	1	1.58496	3.32193
Cyp3a59	0	0	0	0	0	0
Gm11937	0	0	0	0	0	0
Gm3376	5.89433	5.75168	5.75809	5.83238	5.09128	5.79025
Gm3383	2.73985	2.37295	0	0	1.41684	2.68706
Ly6c2	0	0	0	1	0	0
Gm3402	0	0	0	0	0	0
Gm20877	0	0	0	0	0	0
Gm3404	0	0	0	0	0	0
Gm3409	0	0	0	0	0	0
9030025P20Rik	5.78633	5.53419	5.9357	6.0881	5.07125	6.19633
Gm3415	0	0	0	0	0	0
Gm20878	0	0	0	0	0	0
Zkscan16	3.32193	2	0	2	2.58496	2.58496
Amd2	6.19889	5.65191	5.72547	5.61176	5.7845	5.72438
Gm3417	3.01257	0	3.45943	0	2.22342	2.54597
Gm9994	0	0	0	0	0	0
Gm3435	5.67525	5.70515	5.72901	6.2937	5.85649	5.86765
Gm3448	2.17951	3.90689	2.58496	3.44095	3.7939	2.54597
Mup7	0	0	0	0	0	0
Gm13157	5.58586	5.3799	5.29682	5.72819	5.36142	5.05875
Gm3500	0	0	0	1.51602	0	0
Mup8	0	0	0	0	0	0
Gm10104	0	0	0	0	0	0
Gm3488	0.918386	0	0	1.63691	1.09761	0.678072
Gm15293	0	0	0	0	0	0
Gm10413	0	0	0	0	0	0
Gm15292	0	0	0	0	0	0
Gm15299	0	0	0	0	0	0
Gm10408	0	0	0	0	0	0
Gm3558	3.6311	2.57531	3.31179	3.69377	1.89142	2.86987
Gm15308	0	0	0	0	0	0
Gm14850	0	0	0	0	0	0
Gm15315	0	0	0	0	0	0
Gm10094	12.0173	11.9552	11.9826	12.2236	12.017	11.9484
Gm3604	3.73444	3.16993	3.41414	3.19535	3.57289	3.9991
Gm10377	0	0	0	0	0	0
Gm3646	0	0	0	0	0	0
Gm10488	0	0	0	0	0	0
Gm14632	0	0	0	0	2.22342	0
Gm3696	2.854	0	0	0	0	0
Nrg2	6.52356	6.32193	6.6865	6.58496	6.55459	6.70044
Gm3701	0	0	0	0	0	0
BC005561	5.97728	5.61471	5.24793	6.20945	6.14975	5.9542
Gm3706	0	0	0	0	0	0
Gm10230	0	0	0	0	2.22342	0
Gm3750	0	0	0	0	0	0
Gm3763	0	0	0	0	0	0
Gm3776	2.51854	3.31615	2.9855	3.03738	3.22033	2
Gm10639	0	1.58496	0	0	0.992768	1
Gm10375	0	0	0	0	0	0
Gm20917	0	0	0	0	0	0
Vmn1r79	0	0	0	0	0	0
Smim17	1	0	1	1	1.58496	0
Nhsl2	2	3.32193	2.58496	3.70044	3	2
Ccl21b	0	0	0	0	0	0
Vmn2r55	0	0	0	0	0	0
Sprr2a3	0	0	0	0	0	0
Gm13305	0	0	0	0	0	0
Vmn2r31	0	0	0	0	0	0
Vmn2r34	0	0	0	0	0	0
Vmn2r36	0	0	0	0	0	0
Gm13769	0	0	0	0	0	0
Gm3985	0	0	0	0	0	0
Gm10697	2	1.58496	0.584963	2.58496	3.16993	2.45943
Gm4027	0	2.14078	1.774	3.49057	1.10434	2.38405
Vmn2r40	0	0	0	0	0	0
Fthl17d	0	0	0	0	0	0
Prdm11	3	3.90689	2.58496	3.16993	2.80735	3.32193
Gm16381	0	0	0	1	1.58496	0
Eif3j2	7.54195	6.85187	7.4559	8.02292	7.67835	7.69265
Vmn2r45	0	0	0	0	0	0
Gm16501	0	0	0	0	0	0
Vmn2r41	0	0	0	0	0	0
Gm4064	0	0	0	0	0	0
Gm10267	0	0	0	0	0	0
Gm4070	9.13579	8.38414	8.17153	8.99186	9.01265	8.83775
Gm10256	1.49057	1.45943	1.05658	1.74416	2.46467	1.65076
Gm10352	1.49057	1.45943	1.05658	1.74416	2.46467	1.65076
Vmn2r47	0	0	0	1	1	0.584963
Vmn2r46	0.464668	0	0	0	0	0
Vmn2r51	0	0	0	0	0	0
Gm14483	0	0	0	0	0	0
Gm14474	0	0	0	0	0	0
Gm14477	0	0	0	0	0	0
Gm14476	0	0	0	0	0	0
Gm14479	0	0	0	0	0	0
Gm14482	0	0	0	1	0	0
Gm14478	0	0	0	0	0	0
Gm14475	0	0	0	0	0	0
Gm4133	0	0	0	0	0	0
Vmn1r101	0	0	0	0	0	0
Gm10670	0	0	0	0	0	0
Gm4141	0	0	0	0	0	0
Vmn1r114	0	0	0	0	0	0
Vmn1r126	0	0	0	0	0	0
Vmn1r131	0	0	0	0	0	0
Gm4175	0	0	0	0	0	0
Gm4177	0	0	0	0	0	0
Vmn1r138	0	0	0	0	0	0
Gm16451	0	0	0	0	0	0
Rex2	3.00899	1	0	1.25096	2.05311	2.57531
Gm10666	0	0	0	0	0	0
Gm4187	0	0	0	0	0	0
Vmn1r149	0	0	0	0	0	0
Tmem207	0	0	0	0	0	0
Gm10665	0	0	0	0	0	0
Gm4201	0	0	0	0	0	0
Vmn1r158	0	0	0	0	0	0
Gm4214	0	0	0	0	0	0
Gm4216	0	0	0	0	0	0
Vmn1r166	0	0	0	0	0	0
Vmn1r168	0	0	0	0	0	0
Vmn1r169	0	0	0	0	0	0
Cyp2c69	0	0	0	0	0	0
Gm11710	0	0	0	0	0	0
Gm11711	0	0	0	0	0	0
9130023H24Rik	7.48752	7.55987	6.7654	8.10538	7.79051	7.79773
Gm10696	5	5	3.45943	5.12928	4.9542	5.24793
Sult2a2	0	0	0	0	0	0
Olfr819	0	0	0	0	0	0
Gm4297	0	0	0	0	1	0
Gm4301	1	1.58496	2	0	1.32193	1.32193
Gm4302	0	0	0	0	1	0
Gm4303	0	0	0	1.41684	0	0.739848
Gm4305	0	0	0	1.41684	0	0.739848
Gm4307	0	0	0	1.41684	0	0.739848
Gm4312	1	1.58496	2	0	1.32193	1.32193
Nps	0	0	0	0	0	0
Inafm2	9.15228	9.16742	9.24793	9.26913	9.14975	9.04439
Gm4340	3.16027	0	0	4.89579	4.55643	3.70155
Esp16	0	0	0	0	0	0
Tigit	5.52356	4.80735	5.20945	5.85798	5.39232	5.52356
Scgb2b3	0	0	0	0	0	0
Ankrd66	0	1.58496	1.58496	0	0	1
Gm14308	4.76394	4.12516	2.852	4.72901	3.18587	5.49761
Gm14305	3.98094	3.79805	3.37295	0.632268	4.39712	3.98094
Gm10681	0	0	0	0	1.58496	0
Zfp955b	5.43796	5.50557	4.88996	6.00876	5.84699	5.13011
Gm4461	1	0	0	1	0	1
Nat8f7	0	0	0	1.26903	0	0.992768
Gm4498	0	0	0	0	0	0
Vmn1r100	0	0	0	0	0	0
Vmn1r112	0	0	0	0	0	0
Vmn1r130	0	0	0	0	0	0
Srcap	10.4888	10.4041	10.2515	10.7423	10.4838	10.6339
Vmn1r132	0	0	0	0	0	0
Vmn1r137	0	0	0	0	0	0
Gm4559	0	0	0	0	0	0
Gm4565	0.584963	1.80735	0.584963	0	2.45943	2.14731
Gm4567	3.16993	2	1.58496	1.05658	2	3.78764
Gm10662	3.28096	2.31615	3	3.54102	2.99095	2.04614
Vmn1r165	0	0	0	0	0	0
Amy2a4	0	0	0	0.411426	0	0
Amy2a3	0	0	0	0.411426	0	0
Amy2a2	0	0	0	0.411426	0	0
Zfp831	0	0	0	0	0	0
Zfp850	5.61471	5	4.39232	5.83289	5.90689	5.78136
Rps27rt	0	0	0	0	0	0
Scgb2b1	0	0	0	0	0	0
Scgb2b7	1	0	0	0	0	0
Scgb2b11	0	0	0	0	0	0
Scgb2b18	0	0	0	0	0	0
Scgb1b24	0	0	0	0	0	0
Klrb1	0	0	0	0	0	0
Scgb1b30	0	0	0	0	0	0
R3hdml	0	0	0	0	1	0
Gm4724	4.76394	4.12516	2.852	4.72901	3.18587	5.49761
Gm20939	5.78136	4.70044	4.9542	5.55459	5.45943	5.04439
Tgfbr3l	5	5.12928	5.24793	4.16993	3.90689	4.39232
LOC100045026	1	0	0	0	0	0
Rnf223	4.39232	4.90689	4.39232	5.32193	5.20945	5.61471
Ect2l	0	0	0	0	0	0
Cfap43	2	0	0	1.58496	0	1
Pet117	2	0	0	1.20163	0	2.58496
Ddx43	0	0	0	0	0	0
Mup18	0	0	0	0	1	0
Gm2083	0	0	0	0	0	0
Lrrc19	2	2	1	2.58496	1.58496	2
Cyp2j11	0	0	0	0	0	0
Camta1	7.34873	7.62205	7.49185	7.32193	7.5157	7.34873
Yy2	6.47573	5.85798	5.67243	7.07682	6.61471	6.83289
Kti12	8.35755	8.33092	7.94251	9.07414	8.69	8.77149
Rcc1	10.8001	10.8258	10.4051	11.556	11.2015	11.2366
Zbtb48	7.3837	7.47573	7.21917	7.56986	7.17991	7.76818
Srp54c	8.97292	8.65417	8.73135	8.95423	9.01533	9.06256
1700047I17Rik2	10.0441	9.94691	9.8829	10.163	9.83875	10.0262
Dnah7c	0	1	1	0	0	0
Pcsk9	0	0	0	0	0	0
Adat3	5.72792	5.93074	4.85798	5.70044	5.39232	5.61471
Tdrd7	8.94544	8.89482	8.87652	8.60363	8.7039	9.05528
Vmn2r2	0	0	0	0	0	0
5430421N21Rik	0	0	0	0	0	1
Esp36	0	0	0	0	0	0
Esp3	0	0	0	0	0	0
Esp31	0	0	0	0	0	0
Esp34	0	0	0	0	0	0
Esp18	0	0	0	0	0	0
Esp38	0	0	0	0	0	0
Esp24	0	0	0	0	0	0
Esp4	0	0	0	0	0	0
Esp8	1.58496	0	0	0	0	1
Esp23	0	0	0	0	0	0
Sco2	4.89579	5.67101	4.99367	6.06803	5.61912	6.01302
Gpr153	8.86419	9.21189	8.70044	8.84862	8.38802	8.8857
Rhox3c	0	0	0	0	0	0
Rhox3e	0	0	0	0	0	0
4933428G20Rik	1	0	2.32193	1	1	1.58496
Pafah2	8.58496	8.61102	8.10329	8.92184	8.67243	8.94837
Phactr4	9.57175	9.70217	9.48985	9.79604	9.66711	9.73471
Gm44504	8.09935	8.234	7.93711	8.83438	8.16375	8.49049
EU599041	0	0	1	1	0	0
Zmym6	7.47573	6.98868	7.15987	7.56224	7.43463	7.36632
Akna	9.1267	9.18488	8.69	9.55459	9.10591	9.57554
Israa	1	0	2.58496	1.58496	1.58496	1.58496
Mup19	0	0	0	0	0	0
Krtap10-4	0	0	0	0	0	0
H6pd	10.8796	11.1085	10.7863	10.7649	10.6724	10.7632
Tmem64	9.63118	9.54882	9.70908	9.60363	9.34207	9.46964
Adprhl2	8.94544	9.02237	8.79442	9.42417	9.09276	9.38154
Gpn2	8.32643	8.25739	8.09276	8.56605	8.55075	8.62571
Rusc2	10.0647	10.2479	10.1059	10.137	9.85019	10.0498
Gm14124	2.80735	1	2.32193	3	2.58496	2.80735
Ttll2	0	0	0	0	0	0
Stx12	9.98442	9.99718	10.1573	9.62388	9.78136	9.78953
AK010878	8.26449	8.30273	8.55252	8.47861	8.2538	8.1297
Gm17359	0	0	0	0	0	0
Gm10778	4.08746	3.80735	4.70044	4.32193	4.45943	5.20945
Btbd18	4	4.52356	4.70044	4.39232	3.70044	4.45943
Gm17660	0	0	0	0	0	0
Gm14139	4.08746	3.70044	3.70044	4.85798	4.58496	4.32193
Gm15881	0	0	0	0	0	0
Osbpl9	9.96075	9.93419	9.83867	9.70527	9.90394	9.8809
Fam150b	0	0	0	0	0	0
Defa2	0	0	0	0	0	0
Gm17455	0	0	1	0	0	0
Gm14431	5.42593	4.45352	4.16912	5.53232	4.89239	5.18309
Sprr2a2	0	0.584963	0	0	1	0
Dynlt1a	9.77464	9.90624	9.91073	9.6674	9.72216	9.6029
Vmn1r2	0	0	0	0	0	0
Vmn1r3	0	0	0	0	0	0
Vmn1r86	0	0	0	0	0	0
Vmn1r88	0	0	0	0	0	0
Vmn1r95	0	0	0	0	0	0
Vmn1r238	0	0	0	0	0	0
Vmn1r184	0	0	0	0	0	0
Vmn1r196	0	0	0	0	0	0
Vmn1r221	0	0	0	0	0	0
Gm17689	0	0	0	0	0	0
Gm17677	0	0	0	0	0	0
Pate3	0	0	0	0	0	0
Gm17727	0	0	0	0	0	0
Pate1	0	0	0	0	0	0
AU040320	10.9744	10.9944	10.8642	10.8289	10.9054	10.9151
Dthd1	2	0	0	2	3	2
Gm21948	4.5097	4.90593	4.50398	4.9528	4.60763	4.30086
Ppp1r8	10.4242	10.3185	10.0458	11.0272	10.6636	10.8098
Smpdl3b	6.88264	6.85798	6.58496	6.97728	6.64386	6.9542
Fam46b	8.64024	8.66178	8.64746	8.23362	8.37938	8.69349
Bsdc1	10.1624	10.3026	10.567	10.062	10.043	10.0293
Gm37013	0	0	0	0	0	0
Gm11559	0	0	0	0	0	0
Zfp729b	4.75489	4.80735	3.80735	5.04439	4.80735	5.45943
Slc44a1	9.08215	9.06878	8.90388	8.02237	8.44294	8.55075
Gm20594	1.58496	2	3	2	2.32193	2.32193
Mob3c	7.06609	7.47573	6.75489	7.6865	7.2854	7.59991
Lao1	0	0	0	0	0	0
Zfand2a	9.68475	9.65284	9.58684	9.94691	9.77808	9.91886
4930469G21Rik	0	0	0	0	0	0
Rubcn	10.8657	10.875	10.6961	10.9894	10.8353	11.0681
Tsga8	0	0	0	0	0	0
Gm19345	6.80735	6.64386	6.40854	6.2666	6.44294	6.44245
Kifc1	11.3556	11.3102	11.1583	11.5773	11.3526	11.4196
Gm11562	0	0	0	0	0	0
Rpl37rt	4.74953	4.68706	5.26529	5.1035	4.93026	5.1416
Gm19402	0	0	0	0	0	0
Epg5	7.87652	7.88874	7.70736	8.224	8.12928	8.15987
Ccdc13	0	0	1	2	0	2
2300003K06Rik	0	0	0	0	0	0
Kcnmb3	0	0	0	0	0	0
Olfr331	0	0	0	0	0	0
Gm11238	1	0	0	0	1	0
Gm10142	0	0	0	0	0	0
Gm38423	0	1	0	1.58496	0	0
E330021D16Rik	0	0	0	0	0	0
Gm684	0	1.58496	2.32193	0	1	2.58496
Gm3336	2	2.58496	3.45943	3.16993	2.32193	2
Gm10100	0	0	0	0	0	0
Speer4c	0	0	0	1	0	0
1700015G11Rik	0	0	0	0	0	0
Pdzd7	6.12928	6.52356	6.08746	6.22882	6.50779	6.53916
Armcx4	0	1	0	1	0	0
Klhl3	0	0	0	1	0	0
Btbd8	2.80735	3	2.32193	2.58496	3	3.90689
Trpc5os	0	0	0	0	1.58496	0
Gm38425	0	0	0	0	0	0
Pifo	0	0	0	0	0	0
Gm14440	6.53403	6.48269	6.50653	6.46205	6.31306	6.54597
Zfp648	0	0	0	0	0	1
Tmem95	0	0	0	0	0	0
Tpbgl	0	0	0	0	0	0
Gm19668	0	0	0	0	0	0
4930453H23Rik	0	0	0	0	0	1
Olfr936	0	0	0	0	0	0
Nuggc	5.67243	5.85798	5.58496	5.90689	5.61471	6.16993
Gm10354	0	0	0	0	0	1
Bbip1	7.81378	8.00562	8.03342	7.29462	7.43463	7.2854
Fsbp	6.67835	6.25001	6.68384	6.72547	6.28651	6.01814
Zfp534	3.33914	3.60288	3.44095	2.46989	3.0072	3.81147
Hbb-bs	0	0	0	0	0	0
Cbarp	6.72792	6.97728	6.89518	6.89482	6.76818	6.94251
Rpl5	13.2199	13.1523	13.2611	12.896	13.0609	13.0745
Gm5741	0	0	0	0	0	0
Gm5901	0	0	0	0	0	0
Ccdc149	2.80735	3	2	3	3	2.80735
Pet100	5.90689	5.88264	5.80735	5.80735	6.2854	5.85798
Tpsab1	0	0	0	0	0	0
Smpd5	3.32193	2.80735	2.80735	1.58496	2	2.58496
Gm8923	0	0	0	0	0	0
AY761185	0	0	0	0	0	0
Acpt	0	0	0	0	0	0
Gm6040	0	0	0	0	0	0
Gm15056	0	0	0	0	0	0
Ccer2	0	0	0	0	0	1.58496
Fam181a	0	0	0	0	0	0
Prss51	0	0	0	0	0	0
Cmtm1	0	0	0	0	0	0
Krtap16-1	0	0	0	0	0	0
Micalcl	1	0	0	1	1	1
Mptx2	0	0	0	0	0	0
Ccdc170	1	1	0	0	1	1.58496
Gm10591	0	0	0	0	0	0
2210418O10Rik	5.84624	5.4522	5.35755	6.12928	5.75782	5.7137
Abhd12b	1	0	0	0	0	0
Gm20172	0	0	0	0	0	0
Gm13304	0	0	0	0	0	0
Gm1987	0	0	0	0	0	0
Cypt14	0	0	0	0	0	0
H2-Ea-ps	0	0	0	0	0	0
Spin2d	0	0	0	0	0	0
Prr22	1.58496	2	2.32193	2.58496	1	2.58496
Smlr1	0	0	0	0	0	0
Dcdc2b	1.58496	0	1	1	1	0
3425401B19Rik	3.80735	4	1	3.90689	3.58496	4.24793
Mettl21b	3.16993	3.16993	3.32193	2.58496	2.80735	2.58496
Atg14	8.10329	8.42206	8.43463	8.03892	7.9542	8.41363
Plscr5	0	0	0	0	0	0
Nat8f6	0	0	0	2.17632	2.10434	2.01078
Tmppe	8.34873	8.41363	8.31216	8.49185	8.45533	8.48382
Gm21002	0	0	0	0	0	0
Gm21949	0	0	0	0	3.38128	0
Zfp518b	7.15987	7.02237	6.82018	7.19967	7.30378	7.39232
Gm11127	3.32193	1	2.32193	2.32193	2.02148	1.96717
Rell1	11.1248	11.0681	11.014	10.8525	10.7903	10.9106
Fer1l5	2.58496	3.32193	3.32193	3.70044	2	3
Oas1d	2.80735	1.58496	2	2	3.16993	2.58496
AA792892	2	1.58496	2	2.58496	1	3.70044
Ugt2b38	0	0	0	0	0	0
Slc15a4	9.31967	9.45738	9.50581	9.3015	9.42626	9.40301
Lrrc8c	10.1357	10.1836	9.95855	10.2432	10.0539	10.151
Noc4l	10.4284	10.4242	10.0168	10.9586	10.5962	10.7977
Nsun5	8.67737	8.73413	8.5002	9.26606	8.85134	8.99946
N4bp2l1	8.03892	8.14975	8.47978	7.70736	7.67948	7.69349
Upk3b	1.58496	0	1	1	0	0
Psph	12.4651	12.3942	12.1746	12.9116	12.6994	12.7277
Trrap	11.3788	11.4009	11.2234	11.4263	11.4543	11.5594
Spon2	6.58496	6.47573	6.45943	6.58496	5.64386	6.24793
Gbp6	7.62476	7.29637	7.1375	7.57304	7.62271	7.91253
Acacb	8.71425	8.78463	8.63662	8.54303	8.47168	8.31288
Pds5b	8.90689	8.633	8.54303	8.97154	9.13955	8.88874
Papd4	8.99435	8.9571	8.75154	8.76487	8.87958	8.93369
Ugt2b34	0	0	0	0	0	0
Mapre3	10.3049	10.2715	10.3869	9.99718	9.98726	10.1383
Dcun1d4	7.5157	7.17991	7.07682	7.25739	7.49985	7.48382
Usp30	9.90689	9.75989	9.71596	9.94544	9.9542	9.94398
Ube3c	10.8918	10.8673	10.783	10.8819	10.8541	10.8186
Rita1	8.25739	8.43463	8.19476	8.24317	8.21917	8.15987
Tbc1d14	10.4898	10.585	10.5536	10.2503	10.2866	10.3332
Gm20604	7.36676	7.7765	7.15086	8.01491	7.4002	8.06577
LOC100861615	4.15866	3.67016	4.71039	4.26754	4.79597	3.62059
Gm21119	0	0	0	0	0	0
Gm21188	0	1	0	0	0	0
Gm21190	0	1	0	0	0	0
Gm21293	3.04789	2.75489	2.70044	2.91839	2.78031	2.90689
Gm21304	3.04789	2.75489	2.70044	2.91839	2.78031	2.90689
Gm21312	0	0	0	0	0	0
Gm21319	1	2.80735	1.58496	2.32193	1	0
Gm21950	0	0	0	0	0	0
LOC100861978	2.08746	2.52356	2.16993	2.08746	2.24793	2.52356
Gm21379	0	0	0	0	0	0
Gm11236	0	0	0	0	0	0
Gm21498	0	0	0	0	0	0
Gm21541	0	0	0	0	0	0
Gm6712	4.39438	5.32193	4.32193	4.93168	5.04396	4.90689
Gm21586	0	0	0	0	0	0
Gm21637	0	0	0	0	0	0
Gm21951	0	0	0	0	0	0
Gm21671	0	0	0	0	0	0
Gm21677	0	0	0	0	0	0
Gm21693	0	0	0	0	0	0
Gm21704	0	0	0	0	0	0
Gm21708	0	0	0	0	0	0
Hscb	9.29232	9.0954	9.06609	9.04712	9.01123	9.03892
Chpf2	9.05799	9.23362	9.20457	9.15987	8.87652	9.04166
Tyw1	10.5727	10.5641	10.1886	10.7903	10.5632	10.5555
Emilin1	8.41785	8.73132	8.47573	8.74147	8.28077	8.62936
Rab28	10.9737	11.0244	10.9099	10.9315	10.84	10.8074
Nfxl1	8.09276	7.88264	7.49985	8.40514	8.41363	8.3443
Akap9	8.78136	8.03342	8.11374	8.7879	8.7039	8.56605
Zfp513	9.60177	9.60918	9.45943	9.93221	9.65284	9.90087
LOC101055671	0	0	0	0	0	0
Gm11239	0	0	0	0	1	2
LOC101055864	0.584963	1.80735	0.584963	0	2.45943	2.14731
LOC101056073	4.53543	4.36457	4.30232	4.8953	4.42895	3.82579
Gm15816	1.58496	2.66676	1.58496	2.80735	1.58496	1.58496
Zfp282	10.007	9.97441	9.85331	10.1383	10.1215	10.1997
Ttll3	6.04439	5.58496	5.52356	5.32193	5.52356	6.37504
Snx21	8.91289	9	8.90087	8.87652	8.65464	8.82972
Tmem168	9.10852	9.17243	9.17991	8.9542	8.96	9.03617
Rpusd3	7.91886	7.93074	7.76155	7.96578	7.69349	7.94837
Itfg2	9.63844	9.56796	9.29232	10.2703	9.93958	10.0661
B630005N14Rik	8.5157	8.37504	8.40939	8.08215	8.03892	8.3966
Pot1a	8.16491	8.07146	7.94837	8.09276	8.11894	8.10852
Parp11	7.92481	7.59246	7.45121	8.01681	7.7879	8.30378
Zfp956	8.81057	8.86419	8.87958	8.76155	8.8392	8.98868
Hepacam2	1.58496	0	0	0	1	0
Tada3	9.72281	9.55075	9.56033	9.87036	9.55459	9.62022
Tra2a	9.62753	9.25503	9.44708	9.89633	9.72622	9.82655
Wdr91	9.49386	9.55651	9.46557	9.51767	9.39446	9.28771
Brk1	11.7048	11.6847	11.6257	11.6362	11.6987	11.6275
Dyrk4	3.90689	3.16993	2.80735	4	3.58496	4.08746
Eogt	9.05528	8.97441	8.81378	8.71081	9.01681	9.05799
Fbxl14	9.98014	9.92333	9.83131	10.0126	9.91886	10.0168
Prrt4	1.58496	1.58496	1	2.32193	1	2.58496
Adamts9	6.72792	6.53916	6.52356	6.08746	6.24793	6.55459
Ceacam15	0	0	0	0	0	0
Dhx32	10.2609	10.3376	10.1189	10.058	10.0403	10.1849
Phrf1	10.388	10.5127	10.3869	10.7211	10.4398	10.66
Plekha1	9.1472	9.00562	9.19722	9.08481	8.96867	9.17742
Slco2b1	0	1.58496	1.58496	0	1.58496	0
Hbb-bt	0	0	0	0	0	0
Gm21975	0	0	0	0	0	0
Ric8a	10.2408	10.1331	9.83605	11.0403	10.4757	10.5981
Inpp5f	8.76818	8.61471	8.65464	8.26679	8.66534	8.6865
Plekhg2	9.62388	9.71768	9.43463	9.62936	9.43879	9.7211
Hsd3b7	9.20457	9.38586	9.37504	9.13699	9.224	9.05257
Mob2	9.70736	9.71081	9.53722	10.1573	10.1459	9.98868
Klk9	1	1	0	0	0	1
Prkd2	9.89633	10.021	9.82972	9.9629	9.7039	9.98868
Wtip	8.92184	9.0954	9.22641	9.00282	8.96867	8.99435
Zfp575	0	1.58496	0	0	1	1.0635
Ccp110	8.29002	7.80735	8.03892	7.45121	7.97728	7.64386
Vrk3	9.58871	9.5411	9.61655	9.33539	9.40301	9.34873
Efl1	8.01681	8.01123	8.26679	7.8392	7.92481	8.19476
AI467606	3	3.70044	2.58496	2	1.58496	2
E430018J23Rik	5.2854	5.42626	5.08746	6.45878	5.42626	5.78136
Grwd1	9.56415	9.52552	8.82972	10.5641	10.0224	10.2155
Nlrp6	0	0	0	0	0	0
Pwwp2b	9.11374	9.26209	9.08481	9.27146	9.03617	8.96
Spty2d1	9.51964	9.47978	9.48382	9.48985	9.41996	9.61655
Trim68	7.80735	7.78136	7.2384	7.85175	7.43463	7.74147
Numa1	11.7245	11.7155	11.7215	11.7611	11.7061	11.785
Psip1	10.0485	9.75989	9.90087	9.76155	9.81858	9.95128
Acp7	0	0	0	0	0	1
Ano1	1.58496	2.80735	1	1.58496	2.80735	2.32193
Spred3	8.16993	8.3837	8.04439	7.90689	7.89482	8.11374
Faap24	8.01123	7.58496	7.05528	8.7211	8.04439	8.23362
AW146154	4.85798	4.47638	3.90689	5.08746	4.9542	3.59096
Ints4	8.43045	8.22882	8.02791	8.01681	8.26679	8.26679
Rrp8	9.84078	9.6865	9.47573	10.375	10.1331	10.1202
Unc45a	9.29692	9.51964	9.01959	9.8392	9.34651	9.85331
Igflr1	4.70044	4.64386	5.12928	4.32193	4.58496	4.08746
Sf3b3	11.2761	11.2697	11.0921	11.3778	11.3701	11.5328
D8Ertd738e	11.7678	11.7288	11.7172	11.8431	11.8681	11.8222
Usb1	10.1267	10.0741	9.95855	10.3554	10.0888	10.098
Champ1	9.87652	9.78627	9.7039	10.1712	9.98726	10.0251
Ces2a	0	0	0	0	0	0
Smim19	9.49785	9.37938	9.22641	9.61471	9.25503	9.44294
Exoc8	8.62205	8.74147	8.19967	9.21189	8.67243	8.93369
Gadd45gip1	10.5086	10.5596	10.5084	10.9026	10.6728	10.5563
Plekhg4	7.32193	7.43463	6.75489	7.02237	7.07682	7.49985
Phkb	7.97154	7.5157	7.70044	7.34873	7.94251	7.69349
Arhgef18	9.83447	9.91439	9.86264	9.67066	9.71768	9.97154
Mtus1	6.10852	5.39232	5.2854	5.75489	6.18982	5.55459
Dohh	9.91737	10.0389	9.77808	10.2773	10.1548	10.2808
Fam192a	10.1649	10.1861	10.0526	10.1762	10.0485	10.1774
Enkd1	9.90989	9.90989	9.76818	9.97298	9.80735	10.1306
Snx25	8.48382	8.5812	8.47978	8.24793	8.44294	8.27612
Taf5l	10.5603	10.599	10.3934	11.1344	10.8001	10.8765
Prmt9	6.97728	6.70044	6.52356	6.98868	7.05528	7.04439
Zdhhc7	10.0485	10.1662	9.90388	10.0888	10.0265	10.1344
Snapc2	10.021	10.0593	9.97871	10.2131	9.95855	10.0728
Ak6	9.83763	9.5216	9.43045	9.90162	9.79442	9.86182
Gpat4	11.5999	11.6564	11.4808	11.6653	11.6411	11.6587
Cpne7	0	0	0	1	0	1
Cyp4v3	4.75489	3.90689	4.32193	4.39232	4.08746	3.80735
Lbhd1	0	0	0	0	0	0
Dcun1d2	8.87036	9.05799	8.49586	9.22641	9.00562	9.2384
Ankrd10	9.56605	9.57365	9.53916	9.55267	9.633	9.61839
Cog4	10.4263	10.4757	10.3231	10.3966	10.2527	10.3587
Myzap	5.52356	5.67243	5.35755	5.16993	4.85798	5.12928
Clk3	10.9241	10.9462	11.0566	10.764	10.8009	10.8626
Hinfp	7.92481	7.91886	7.96	8.22882	8.17493	8.13955
Lars2	8.10329	7.97154	7.83289	7.96	7.87652	8.32643
Dennd4a	8.40514	7.74819	7.56224	8.37069	8.39232	8.04985
Xndc1	9.07414	9.10591	8.96578	9.69	9.40996	9.5622
Xntrpc	0	0	0	0	5.42122	4.69933
Xylb	6.72792	6.80735	6.98868	7.05528	6.75489	6.79442
Imp3	10.2726	10.2946	10.4009	10.224	10.1254	10.1674
Pls1	4.90689	5.45943	5.42626	4.70044	4.39232	4.70044
Cmtm7	9.48985	9.45738	9.12153	9.74147	9.75656	9.64205
Ano10	10.2668	10.3685	10.2228	10.3945	10.3454	10.3977
Slc22a13	0	0	0	0	2.80735	1.58496
Esp5	0	0	0	0	0	0
Gm44501	0	0	0	0	0	0
Alg9	9.37721	9.34873	9.0607	9.86573	9.59991	9.61471
Plekho2	10.8194	11.0661	11.0478	10.7599	10.8588	10.7756
Snx19	8.87652	8.85798	8.60733	9.09011	8.90989	9.24079
Rpp25	2.58496	2.58496	1.58496	2.32193	3.32193	3.70044
Mapkapk3	8.27146	8.44294	8.3443	8.55459	8.3966	8.57365
4930512M02Rik	3.16993	2.32193	2.58496	1.58496	2.32193	3
Acad11	8.30834	8.46352	8.23362	7.86419	8.12412	8.13955
Malrd1	0	0	0	0	0	0
Gm10037	0	0	0	0	0	0
Gm14296	5.84624	5.4522	5.35755	6.12928	5.75782	5.7137
Oaf	9.27612	9.52356	9.31741	9.60548	9.30606	9.37938
Cd276	10.3049	10.3365	10.0848	10.4336	10.2204	10.4041
Slc6a20a	0	0	0	0	0	0
Phldb1	11.007	11.0607	11.0627	11.0512	10.8811	11.043
Lrrc49	7.44294	7.29462	7.39232	7.01123	7.27612	7.11894
Bbs4	7.40939	7.49985	7.30378	7.06609	7.53138	7.6865
Tcta	9.11374	9.23122	8.98868	9.67419	9.58871	9.64746
Slc6a8	11.7177	11.8293	11.7748	11.927	11.8254	11.8956
Pls3	9.57932	9.41785	9.56224	9.47371	9.45121	9.36851
D330045A20Rik	0	0	0	0	0	0
Gm21992	3.67469	2.49313	4.20711	4.26903	5.34447	3.76977
Cenpi	8.87036	8.44708	8.47573	8.9542	8.70044	8.87652
Nudt10	0	0	0	0	0	0
AU022751	0	0	0	0	0	0
45545	8.61839	8.33092	8.44708	8.35755	8.47168	8.29921
Slc6a15	0	0	0	0	0	0
Pan2	9.62388	9.63118	9.74315	9.44501	9.53333	9.67772
Pwp1	9.53916	9.36851	9.28077	9.94691	9.68475	9.79442
Gstt3	8.52748	8.89178	8.8009	8.7039	8.55459	8.31288
Rdh9	4.32193	3.70044	4.39232	3.80735	3.70044	3.90689
Upb1	0	0	0	0	0	0
Apof	1	0	0	0	0	2
Chchd10	5.08746	4.9542	5.61471	3.80735	4.9542	5.20945
Fig4	8.51175	8.46761	8.50383	8.49586	8.44708	8.54689
Traf3ip2	7.31288	7.22882	6.89482	8.06609	7.70736	7.88874
Ttc41	4.08746	4.16993	4.45943	4.32193	4.70044	5
Csnk1g2	11.227	11.3837	11.3674	10.9381	11.0348	11.0614
Tmem263	10.4252	10.5275	10.6119	10.0954	10.2384	10.3129
Cep57l1	8.53916	8.64746	8.45121	8.11894	8.10852	8.21432
Zc3h10	8.84862	8.90689	8.78463	9.07948	8.93958	9.04166
Zfr2	8.49185	8.75822	8.71425	7.64386	8.03342	8.17493
Ncln	10.7125	10.6786	10.3151	11.2527	10.8826	11.1555
Nt5dc3	10.0566	10.102	10.137	10.2131	10.032	10.1561
Nup107	9.94691	9.92333	9.90388	9.92035	9.86573	10.1033
Fam26e	5.75489	5.61471	5.39232	5.42626	5.16993	5.58496
Mgat4b	11.9908	12.0593	12.0798	11.8166	11.8349	11.8626
Mbtd1	7.74819	7.59246	7.46761	7.29462	7.40088	7.76818
E130012A19Rik	1	1	0	0	0	1.58496
Psme4	9.24079	8.93074	8.74147	9.06609	9.21917	8.89785
Xpo1	11.0035	10.7887	10.6475	10.9432	10.9787	10.8162
Fbxw11	11.9341	11.93	11.8723	12.0279	11.9192	12.0396
Gm38666	0	0	0	0	0	0
Gm38667	0	0	0	0	0	0
Sec14l4	1	1	0	0	0	0
Smg6	9.49386	9.48382	9.56415	9.4818	9.48583	9.61287
Tmed4	11.5377	11.4579	11.4752	11.3247	11.4615	11.3636
Slc35e4	10.9556	10.9491	10.8392	11.1079	11.0251	11.2544
Pnpo	9.08481	9.27845	9.03892	9.58496	9.43254	9.35315
6330403K07Rik	2	2	2.32193	2	3.16993	0
Tbc1d10a	10.403	10.3794	10.3498	10.403	10.3421	10.3902
Tubg1	11.5088	11.545	11.3487	11.567	11.4299	11.4615
Pex12	6.55459	6.75489	6.26679	7.2854	6.87036	7.09803
Mien1	8.97728	9.00843	9.03067	8.99152	9.23601	8.87958
Tmem98	10.0553	10.0126	9.86419	10.2336	10.1033	10.0755
Tmem17	6.18982	6.26679	5.80735	6.75489	6.30378	6.53916
Tubg2	0	0	0	1	0	0
Slc25a41	0	0	1	1	0	0
Wdr92	8.40939	8.45533	8.01681	8.48382	8.39232	8.41363
Maml1	11.2155	11.2131	11.0721	11.275	11.1026	11.3701
Zfp692	8.21917	8.46352	8.45943	8.3443	8.35755	8.46352
Cuedc1	9.43463	9.44708	9.08746	9.67243	9.39232	9.71768
Inca1	7.67243	7.47573	7.22882	7.33092	7.40088	7.44294
Nt5m	8.53916	8.42626	7.8009	9.0607	8.86419	8.82655
Hoxb2	0	0	0	1.58496	0	0
Rpn1	12.7793	12.7663	12.6477	13.0295	12.8677	12.9471
Try5	0	0	0	0	0	0
Dnm3	2.32193	3.45943	2.32193	1	2	1.58496
Plin1	0	1	0	2.58496	2.32193	2
Gpc5	0	0	0	0	0	0
Gck	0	1	0	1.58496	1.58496	1
Rtn1	0	0	0	0	1	1
Ctsq	0	0	0	0	0	0
Qsox1	12.3614	12.4102	12.3818	12.2866	12.2143	12.2219
Cdh22	0	0	0	1	0	0
Synj1	8.00562	8.09276	8.10329	8.34873	8.12412	8.19476
Synpo	9.44708	9.56033	9.2384	9.45943	9.01681	9.20945
Sncb	0	0	0	0	0	0
Nxph3	0	1	1	0	0	0
Nxph4	8.29921	8.44708	8.25267	8.00562	8.00562	8.10852
Wdr7	6.94251	6.98868	7.25739	6.76818	7.05528	7.11894
Cyp27a1	1.58496	0	0	0	1	0
Itga9	0	0	0	0	0	0
Adcy4	1.58496	0	0	3	2.32193	2.58496
Adcy3	1.0072	2.0072	0	2.58496	2.32193	2.01078
Acly	11.4868	11.5231	11.3696	11.6221	11.5003	11.7026
Ndufb11	11.4553	11.4215	11.4757	11.461	11.4757	11.352
Etv5	8.83605	9.18488	9.2738	8.58496	8.59619	8.93664
Ces1d	0	0	0	0	0	1
Gldc	2	2	1	1	0	3
Sbk1	7.3837	7.82655	7.56224	7.34873	7	7.65105
Chil4	0	0	0	0	0	0
Blmh	10.1636	10.0795	10.1383	9.98584	10.1267	10.0928
Rhoq	9.78427	9.91982	9.80062	9.65089	9.65891	9.72947
Slc6a5	0	0	0	0	0	0
Cabin1	10.6175	10.7039	10.4543	10.7591	10.5421	10.774
Cdc42ep2	8.14466	8.27146	7.73471	8.5812	8.16491	8.40088
Kdm3a	7.86419	7.3837	7.6865	8.10329	7.70044	7.53916
Tex15	0	0	0	0	0	0
Arl1	11.1299	11.0701	11.0934	10.9476	11.0077	10.9823
Csnk1d	12.2357	12.2767	12.1583	12.36	12.2906	12.4307
Gas8	8.94544	9.14466	8.71081	9.42417	9.05257	9.2738
Zfp120	5.83289	5.24793	5.72792	5.9542	5.93074	5.64386
Zfp119a	4	3.70044	2.80735	4.58496	4.08746	4.16993
Isl2	6.39232	6.83289	6.47573	6.47573	6.49185	6.62936
Meig1	0	1	1	0	0	1.58496
Barhl2	1	1	1.58496	1	0	0
Rcor2	10.4263	10.4367	9.91886	10.9758	10.4848	10.7557
Rhox9	0	0	0	0	0	0
E2f4	10.3185	10.2842	10.0914	10.8502	10.4584	10.5897
Pcnx3	10.23	10.4676	10.255	10.2021	10.1762	10.3117
Bap1	10.8281	10.8478	10.7532	10.8734	10.8704	10.9189
Dgkz	10.703	10.7423	10.7985	10.6294	10.5953	10.6303
Npffr2	0	0	0	0	0	0
Rexo2	9.79116	9.67596	9.32193	10.0389	9.85175	9.89178
Cdc42ep1	10.403	10.4378	9.96723	10.9737	10.5859	10.952
0610010K14Rik	10.3663	10.3038	10.3707	10.1861	10.3576	10.0647
Rars	10.0661	9.77643	9.54496	10.4073	10.3287	10.3487
Ccdc117	10.0539	9.97441	10.1241	9.66356	9.77643	9.82655
Smek2	9.16993	8.92481	8.72451	9.01402	9.09011	8.90689
Rprml	0	0	0	1	0	0
Mycbpap	1	0	1	0	0	1
Cnot6	9.45943	9.26913	9.36851	9.26209	9.18982	9.18982
Tsr1	8.40199	8.31061	8.00787	9.36159	9.09397	9.15578
Slc16a6	8.7211	8.55459	8.05528	9.29921	8.94544	9.1472
Pik3r6	3	1.58496	0	0	2.80735	2.58496
Ttc7b	9.14975	9.10329	8.87652	9.02237	8.7039	9.08481
Ddx1	9.75989	9.55651	9.40514	9.70908	9.80735	9.67948
Sptssa	10.3815	10.3652	10.3219	10.2252	10.1812	10.1241
4930427A07Rik	9.81538	9.87344	9.61471	9.88874	9.85953	9.87191
Pld4	4.39232	3.58496	3.16993	3.90689	4	4.08746
Jkamp	9.3966	9.41996	9.49185	9.48382	9.22882	9.42626
Aldh6a1	9.30834	9.29921	9.32867	8.37069	8.85487	8.85175
Vipas39	8.21917	8.26679	8.07682	8.32193	8.21917	8.53138
Fancm	7.15987	6.84549	6.55459	7.21917	7.10852	6.85798
Aspg	1	0	0	1	0	0
Ptpn23	10.6573	10.8106	10.6961	10.722	10.4979	10.8305
Cbll1	8.41785	8.46761	8.37069	8.76487	8.3966	8.65821
Tecpr2	9.42206	9.39874	9.20212	9.41363	9.49785	9.52943
Spata7	7.03342	7.21917	7.01123	6.88264	7.01123	7.13955
Tdp1	9.87958	9.82496	9.54496	10.0389	9.97871	9.99577
Tmem179	0	1	0	0	0	0
Rab15	0	0	0	0	0	0
Slc25a47	6.76818	6.49185	5.16993	7.49185	7.33092	7.3837
Adi1	9.85643	9.87191	9.7211	10.1898	10.0362	9.96145
Fam110c	5.12928	4.80735	5.35755	4.80735	5.32193	5.24793
Dnal1	7.86419	8.04985	7.88874	7.37504	7.85798	7.7879
Fam84a	0	0	0	0	0	0
Rdh14	7.73471	7.96578	7.40939	8.0607	7.49985	7.89482
Pelo	9.02514	9.10591	8.75154	9.48583	9.32643	9.29232
Iars	11.1561	11.0735	10.9315	11.3157	11.2586	11.3083
Arrdc3	7.99435	7.76818	7.33092	8.44294	8.08215	8.41785
Tmem265	5.42626	5.75489	4.85798	5.67243	4.9542	5.04439
Nhlrc1	0	0	0	0	0	0
Fam208b	8.26209	7.73471	7.2854	8.50383	8.41363	8.16491
Rnf44	10.9549	10.9851	10.8439	11.1124	10.9744	11.0627
LOC105242399	0	1.81967	1.58496	0	1.58496	0
Slc9a3	0	0	0	0	0	0
Txndc5	13.2324	13.2909	13.2736	13.4171	13.3666	13.3807
Brd9	7.9542	7.46761	7.82018	7.8009	7.96	7.9542
Cdk20	7.30378	7.53916	7.3837	7.87652	7.19967	7.41785
Epdr1	10.8541	10.9174	10.749	11.0788	10.8727	10.9084
Golm1	9.66888	9.57365	9.25974	9.2738	9.51767	9.55267
Akr1c18	0	0	0	0	0	1
AW209491	7.5157	7.20945	6.9542	7.59246	7.58496	7.67243
Dusp22	8.74147	8.75489	8.67948	8.87036	8.55075	8.81698
Slc17a3	0	0	0	0	0	0
Utp15	8.64746	8.72451	8.93958	9.28077	8.94544	9.22882
Slf1	6.90689	6.65821	6.18982	7.11894	7.12928	7.27612
Akr1c14	3.32193	4.24793	4.39232	3.45943	4.08746	4
E330034G19Rik	0	0	1	0	0	0
Fam149b	9.68475	9.70736	9.38154	9.69174	9.633	9.65464
Slain1	0	0	0	2	1	1
Kctd9	9.03342	8.84549	8.5812	9.71939	9.31288	9.41785
Dock9	8.08746	8.0607	8.05528	7.86419	8.16993	8.10329
Gmpr2	8.62205	8.77808	8.57743	8.68299	8.53916	8.75154
Mmrn2	2	0	0	0	1.58496	0
Abhd4	11.128	11.2485	11.1997	11.0049	10.9936	10.9447
Exoc5	8.31288	8.09276	7.85798	8.26679	8.24793	8.30378
Fam170b	0	0	0	0	0	0
Chmp7	10.5943	10.7432	10.4656	10.7228	10.6101	10.6874
A630023A22Rik	3.70044	4.24793	3.80735	2.32193	3.45943	4.08746
Ankrd28	8.34873	8.22882	8.17991	8.27146	8.41363	8.23362
Mbnl2	9.84549	9.66711	9.62022	9.60548	9.70736	9.75822
Zfp957	1	0	0	0	0	0
Cphx1	1.58496	1	2.58496	2	2.58496	1.58496
Dph3	8.90087	8.92184	8.58496	9.60363	9.15228	9.15987
Ppp1r3e	4.64386	4.64386	4.08746	5.75489	4.9542	5.42626
Phyhip	2.32193	2	1	1.58496	2	2
Thtpa	9.58871	9.46964	9.29232	9.97154	9.7364	9.77643
Rcbtb2	8.53138	8.35755	8.08215	8.46352	8.67948	8.62205
Ppif	8.92184	9.15482	8.91886	9.50779	9.10329	9.35535
Mycbp2	9.25503	8.87652	8.71425	9.25503	9.42206	9.27612
Gm13090	0	0	0	0	0	0
Ano6	10.2131	10.3891	10.3848	10.2761	10.1599	10.4168
Slc38a1	11.4691	11.4969	11.3185	11.8657	11.6092	11.8154
Fam83h	8.74147	8.80413	8.60733	9.06609	8.77149	9.11114
Tigd5	5	5.49185	4.75489	5.64386	5.83289	5.42626
Emc8-1190005i06rik	6.10119	6.28744	5.12639	6.36475	6.20496	6.43729
Gm13030	0	0	0	0	0	0
Gm11715	0	1.69153	0	1.02857	2.07039	1.64616
Scrib	11.3315	11.3794	11.4388	11.2294	11.2597	11.3961
Kdelr3	10.7202	10.774	10.7398	10.8895	10.7928	10.8025
Prkaa1	9.61102	9.66356	9.67596	9.29921	9.24079	9.32193
Amigo2	5.04439	4.32193	4.16993	5.80735	4.9542	4.75489
Ccdc65	2.80735	1	0	2.58496	2	1
Sgsm3	10.2703	10.4686	10.2432	10.4062	10.2668	10.3815
Mtbp	9.37069	9.24793	9.06878	9.93221	9.76818	9.89633
Dennd3	5.24793	4.90689	4.75489	3.32193	4.45943	4.45943
Card10	8.73471	8.87344	8.84235	8.51964	8.37938	8.6865
Lmf2	10.9535	10.9823	10.7482	11.1611	10.8986	11.1144
Mal2	1	0	0	0	0	0
Nckap1l	3.16993	1	1	1	1	2
Csdc2	10.0098	10.2033	10.1137	9.11114	9.46148	9.47168
Krt72	0	0	0	0	0	0
Cmc4	6.87258	6.56894	6.90749	6.89506	6.9222	6.63358
Apoc4-apoc2	0	0	0	0	0	0
Ugt3a1	0	0	0	0	0	0
Synj2bp-cox16	8.17483	8.19894	7.95936	8.13083	7.84241	8.13232
Clk2-scamp3	8.40323	8.28891	8.3431	8.40952	8.21237	8.84222
2310045n01rik-mef2b	2.39232	3.0268	2.01078	2.65306	0	0
Espl1	11.6812	11.6804	11.7406	11.6869	11.5774	11.6609
Fam19a5	0	0	1	1.58496	0	1.58496
Topors	8.30834	8.10329	8.12412	8.43879	8.15482	8.24317
Sharpin	9.69697	9.73809	9.66356	9.82814	9.64386	9.89785
LOC106029237	2.774	1	1	3.8268	2.58496	3
Gga1	10.8502	10.8478	10.8138	10.8305	10.6493	10.9144
Prickle1	6.18982	5.83289	5.61471	5.88264	5.70044	5.64386
Fbxo4	8.74483	8.73809	8.48382	8.66888	8.71425	8.61102
AW549877	9.7211	9.56224	9.74651	9.23362	9.2503	9.5216
Slc45a4	9.3966	9.38154	9.28309	9.27845	9.04712	9.29921
Mfsd5	10.2324	10.1762	10.0674	10.9114	10.4929	10.6528
Cggbp1	10.2866	10.0674	10.0593	10.242	10.1072	10.2252
Txndc11	9.64024	9.62936	9.56605	9.59246	9.61287	9.79442
Zc3h7a	8.9542	8.76818	8.69	9.02237	8.96578	9
Qtrtd1	7.8009	7.94251	7.17991	8.65821	8.17991	8.40088
Rrn3	10.275	10.242	10.2562	10.5727	10.5206	10.4919
Osbpl11	9.55651	9.68299	9.41363	9.54303	9.31967	9.73132
Nsun3	5	4.39232	4.85798	4.75489	4.45943	4.64386
Rfc4	9.01123	9.00282	8.92184	8.89785	8.84235	8.85798
Ildr1	1.58496	1.58496	2	2.32193	1	0
Ypel1	7.62205	7.81378	7.62936	7.03342	6.87036	7.14975
Eaf2	4.64386	4.32193	4.16993	4.52356	4.70099	4.64386
Srl	6.02237	6.33985	5.93074	6.40939	5.78136	6.39232
Slc51a	0	0	0	1	0	0
Sft2d1	9.02514	8.97728	8.99435	9.31288	9.22159	9.13443
Stk38	10.1724	10.1059	9.51964	10.1997	9.87652	10.3004
Gpsm3	2.32193	2.80735	3.32193	2	2.32193	3.32193
Pkdcc	8.36632	8.71425	8.37069	8.89482	8.52356	8.65821
Tecr	12.2682	12.3063	12.2288	12.3301	12.1488	12.1347
Ldhal6b	1	1	0	1	1	0
Ppcs	4.58496	5	5	6.44294	5.67243	6.14975
Dlk2	6.02237	5.88264	5.64386	6.84549	6.78136	6.88264
Rab31	11.3365	11.3095	11.3208	11.374	11.4147	11.4848
Fam234a	11.7586	11.8269	11.8214	11.5536	11.7026	11.5579
Nrm	10.3264	10.4574	10.3977	10.1737	10.1357	10.2372
Scaf8	9.29462	9.37069	9.18488	9.64926	9.62571	9.57554
Ankrd12	7.85798	7.20945	7.09803	7.76818	7.78136	7.31288
Wdr90	10	10.1383	10.1202	9.89482	9.90087	10.0526
Trip10	10.8471	10.891	10.8194	10.7838	10.6528	10.8138
Ift140	9.91886	10.0821	9.69174	9.90989	9.82177	9.87344
Vmac	9.28771	9.39446	9.19229	8.91886	9.00843	8.94837
Cyp4f15	0	0	0	0	0	0
AI413582	8.7211	8.9629	8.69349	8.59619	8.55842	8.8392
Rpusd1	8.9629	9.02791	8.71768	9.52356	9.08746	9.41996
G6b	1	0	1	0	0	0
Catsperd	2.58496	3.32193	3.16993	3	3	2.80735
Ticam1	9.66178	9.84392	9.43045	9.85331	9.40727	9.65105
Ttbk1	1	0	0	1	0	1
Stap2	5.93074	6.08746	5.49185	5.49185	5.90689	5.80735
Dhx57	8.13443	8.08746	7.93074	7.99435	7.96578	8.36632
Tcf19	11.6161	11.6147	11.3939	11.8431	11.6978	11.722
Oard1	8.82655	8.8009	8.64024	8.84549	8.66534	8.76818
Unc119b	10.8619	10.9307	10.8619	10.9136	10.8727	10.9352
Abhd3	6.06609	6.35755	6.02237	5.32193	5.35755	5.42626
Tnfaip8	8.30834	8.32193	8.43045	7.67948	7.86419	8.10329
Afap1l1	3.70044	2.80735	2.58496	4	3.58496	3.32193
Smim3	9.40088	9.08481	8.74819	9.98299	9.55459	9.65464
Hmgxb3	9.74483	9.80735	9.63844	9.89633	9.74987	10.0293
Kctd1	7.44294	7.52356	7.20945	7.8009	7.62936	7.37504
Slc39a3	8.55842	8.67243	8.47573	8.68299	8.43045	8.78463
Arap3	5.20945	5.49185	5.24793	6.50779	5.88264	6.33985
Slc39a6	9.95565	9.79928	9.81218	9.98157	9.87191	10.0848
Gramd3	7.45943	7.55459	7.65105	7.09803	7.46761	7.53916
Me2	9.29921	9.03892	9.00282	9.59991	9.37069	9.24079
Fbxo38	8.59991	8.43045	8.53528	8.13955	8.42626	8.21917
Lars	10.6165	10.3432	10.0674	10.9159	10.8541	10.8478
Psmg2	9.20945	9.02237	8.79442	9.58871	9.41151	9.25503
Lrrtm2	0	0	0	1	0	0
Wdr74	9.7211	9.71253	9.20457	10.545	10.0875	10.1799
Rrp12	9.26209	9.1267	8.49185	10.611	10.1497	10.3049
Cyp2c50	0	0	0	0	0	0
Glyat	0	1.58496	0	0	1	0
Gpr137	9.60095	9.69893	9.58352	9.53325	9.51465	9.74468
Btaf1	9.00562	8.43463	8.30834	9.49386	9.35975	9.26209
Uqcc3	8.13955	8.01123	7.79442	8.33092	8.20945	8.21432
Ffar4	0	0	0	0	0	0
Macrod1	10.0458	10.0875	10.2288	9.66888	9.62753	9.77972
Carns1	7.24793	7.56224	7.25739	6.96578	7.10852	7.2854
AI837181	9.71596	9.96	9.76984	10.1573	10.0795	10.0375
Kazald1	7.50779	7.47573	7.21917	7.03342	7.10852	7.06609
Otub1	11.7591	11.7973	11.7048	11.8634	11.8815	11.8033
Yars	12.8908	12.8611	12.695	13.2069	13.0345	13.117
Psat1	13.0417	12.9643	12.9489	13.1986	13.078	13.0851
Setdb2-phf11c	3.45154	2.91648	3.4019	4.23802	0	2.87774
Vps37c	9.36413	9.59432	9.37938	9.56033	9.46557	9.53722
Lpxn	1.58496	2	1	2.32193	2.58496	3.16993
Trpt1	7.70736	7.55459	7.45943	7.21917	7.55459	7.2384
Gbf1	11.2137	11.3066	11.2773	11.183	11.375	11.5043
Kank1	4.39232	3.45943	4.16993	4.08746	2.58496	2.58496
Tm9sf3	11.9578	11.8906	11.9263	11.6693	11.6667	11.7453
Pdzd8	9.72451	9.64024	9.17742	10.0607	9.88111	9.86728
Exoc6	6.2854	6.24793	5.97728	6.50779	6.55459	6.35755
Fam111a	9.84235	9.33985	9.17493	9.71596	9.75822	9.50779
Slc25a45	8.09276	8.01681	7.49985	8.43463	8.37069	8.31741
Brms1	8.9571	8.78463	8.17991	9.90388	9.47776	9.53528
Hat1	9.81218	9.62753	9.77149	9.43671	9.41151	9.47776
Unc5a	0	0	1.58496	0	0	1.58496
Unc5b	11.1497	11.1904	11.2076	11.1007	11.1066	11.2222
Acaca	9.63481	9.69523	9.47776	9.74483	9.84235	9.79279
Guca1b	2.58496	1	0	3.32193	3.32193	2.58496
Atf5	11.0761	10.9491	10.5689	12.1283	11.7125	11.7826
Eprs	11.3939	10.9039	10.7624	11.5498	11.6022	11.4517
Ssr1	11.2644	11.2276	11.3157	11.3864	11.3287	11.3734
Lgr4	8.01681	8.06609	8.17991	7.40088	7.7879	7.67243
Ece2	9.0634	8.97441	8.62205	9.58871	9.24317	9.29002
Gimap4	0	0	0	0	0	0
Il1rl2	0	0	0	0	0	0
Magee1	9.75322	9.96867	9.88111	9.54303	9.54689	9.62936
Arl2bp	11.2703	11.2318	11.0961	11.3387	11.3009	11.2917
Wwp1	8.25739	7.88874	7.69349	7.9542	8.07682	7.85798
Nt5c3	8.49586	8.51175	8.43045	8.55075	8.32193	8.41363
Col16a1	11.7611	11.8506	11.7719	11.6266	11.5319	11.5948
Dio3	0	0	0	0	0	0
Ovol2	0	0	0	0	0	0
Osr2	5.55459	5.61471	5.04439	5.61471	5.12928	5.83289
Mylk	7.31288	7.33985	7.26679	7.53916	6.97728	7.63662
Rdh1	2.32193	1	1.58496	2.32769	1	2.32193
Nod1	9.12928	9.25267	9.15228	8.65105	8.62936	9.02237
Asmt	0	1	0	0	0	0
Pi4kb	10.5028	10.4767	10.3815	10.6248	10.5793	10.5943
Uap1	10.5382	10.5068	10.5068	10.0688	10.2444	10.2958
Krt9	0	0	0	0	0	0
Coro2a	7.22882	7.74147	7.3837	7.24793	7.02237	7.35755
Snrpd2	10.4083	10.2644	10.4094	10.4398	10.4491	10.4564
Sf3b4	11.2125	11.1978	10.817	11.9118	11.4168	11.762
Rnh1	12.8788	12.9605	12.8355	13.1861	13.0604	12.9871
Slc12a6	9.01123	9.224	9.28309	8.50383	8.59619	8.87036
Mrpl10	10.9672	11.0189	10.8788	11.3647	11.1026	11.058
Mrpl41	8.68499	8.65302	8.24317	8.99175	8.5738	8.66888
Mrpl30	10.1085	10.1523	10.1923	10.0182	9.96723	9.93369
Rapgef1	11.2473	11.1836	10.9873	11.4481	11.2119	11.42
Aldh1l1	2.80735	2.80735	1	1.58496	2.58496	1
Prrxl1	0	0	0	0	0	0
Lgals2	4.24793	4.52356	4.9542	4.52356	4.80735	4.75489
Ankrd1	8.19476	8.15987	8.18488	7.80735	8.18982	8.224
Haao	2	2.80735	0	1	1	2.32193
Scamp1	10.3399	10.3026	10.4083	9.90238	10.0056	10.014
Tm6sf1	2.18903	0	1.02857	1.0072	0	1.04963
Tm6sf2	3	2.80735	1.58496	3.58496	1	3.70044
Bmyc	0	0	0	0	0	0
Scml2	0	0	0	0	0	0
Jmjd6	9.92184	9.76818	9.83447	10.5314	10.0741	10.0808
Whsc1	11.1325	10.944	10.9366	11.0954	11.1299	11.1799
Thoc5	9.6987	9.66888	9.53916	10.0126	9.7879	9.96434
Adgrb1	1.58496	1.58496	1	1.58496	2	0
Prl2c5	1	1.58496	0	0	0	2.32193
Usp9y	0	0	0	0	0	0
Cth	10.7574	10.7322	10.2796	11.6564	11.2732	11.3531
Mthfs	4.98959	5.31976	5.54905	4.57713	4.36387	4.92172
Gcm2	0	0	0	0	0	0
Mgat5	7.80735	7.76818	7.65105	7.62205	7.67243	7.79442
Chd4	12.0634	12.099	12.0957	12.217	12.118	12.1914
Celsr3	3.58496	3	2	2.80735	2.58496	2.32193
Pom121	10.3962	10.4317	10.1471	10.7857	10.5595	10.6341
Cdk9	10.6707	10.6073	10.66	10.8842	10.7432	10.703
Hist1h1t	0	0	0	0	0	0
Frs3	7.2854	7.14975	6.91886	7.04439	7.33092	7.43463
Pacs1	10.6475	10.6804	10.7168	10.4998	10.3859	10.5362
Bre	9.97441	9.77314	9.79766	9.89178	9.77643	9.75822
Ddb2	8.17093	8.19599	8.06975	7.57531	7.97533	7.80703
Bfsp2	0	0	0	0	0	1.58496
Cdc20	11.6073	11.5255	11.5108	11.8471	11.6578	11.6711
Gtpbp6	8.21912	8.44232	8.11832	8.75812	8.32152	8.45882
Cenpf	8.89178	8.58871	8.29002	8.83605	8.80413	8.43879
Ap4e1	8.29002	8.03892	8.03892	7.90689	8.13443	8.16491
Ap1s2	8.17493	8.50383	8.27146	7.85175	7.73471	8.01123
Celf4	10.7607	10.7279	10.8033	10.6883	10.5641	10.5793
Srsf9	10.764	10.733	10.4696	10.9506	10.8001	10.809
Chrnb4	0	0	0	1	1	1
Fxyd4	0	0	0	0	0	0
Lin7a	0	0	0	0	0	0
Shmt2	13.7709	13.6812	13.3502	14.293	13.9485	14.0678
Chrnb3	0	0	0	0	0	0
Slc14a1	0	0	0	0	1	1
Camk2d	9.24555	9.31741	9.28771	9.16993	9.09276	9.24793
Cstf2	10.2204	10.1033	9.88568	10.5236	10.352	10.5068
Eif2b3	8.29462	8.05528	7.85798	8.49985	8.33092	8.35755
Grm2	0	0	0	0	0	0
Grm3	0	0	0	0	0	0
Grm5	0	0	0	0	0	0
Grm6	0	0	0	0	0	0
Grm7	0	0	1	0	0	0
Ltbp4	9.80413	9.84862	9.82814	9.77149	9.61655	9.99577
Skiv2l	10.1874	10.2935	10.1699	10.4041	10.0782	10.3038
Olr1	0	0	0	0	0	0
Prkaa2	7.6865	7.21917	7.19967	7.39232	7.45121	7.49185
Pip4k2b	10.6582	10.825	10.7288	10.4429	10.5971	10.6375
Rnf216	10.102	10.2609	10.0728	10.3619	10.2432	10.4179
Rnf144a	0	0	0	0	0	0
Slco1a5	1.58496	1	1.58496	1.58496	1	2
Prkab2	8.34873	8.33985	8.47573	7.66534	7.96	8.15987
Med21	9.12928	9.15987	9	9.00562	8.82655	9.05528
Prkag2	8.10852	8.19476	8.13443	8.07146	7.88874	8.3443
Baiap2	10.3923	10.4481	10.4429	10.1611	10.058	10.224
Fermt3	4.52356	3.58496	2.58496	4.45943	4.16993	4.58496
B3gnt5	0	0	0	0	0	0
Eif4ebp3	3.32193	3.45943	3.45943	4	4.16993	4.58496
Slc22a7	0	0	0	0	0	0
Slco4a1	5.45943	5.61471	5.45943	4.32193	4.08746	4.9542
Slco3a1	8.59619	8.78463	8.57365	8.74819	8.61839	8.80735
U2af1	9.75822	9.45533	9.18982	10.23	9.81698	9.95274
Napg	8.88264	8.98299	9.11894	9.05799	8.99435	9.02791
Napa	11.5661	11.5911	11.3966	11.9823	11.7532	11.7973
Xrcc4	5.52356	5.61471	5.49185	6	5.04439	5.64386
Taf9	10.4727	10.3934	10.3869	10.4455	10.4315	10.592
Atic	11.6211	11.5689	11.3559	12.3267	12.0289	12.0751
Galnt2	12.3273	12.2932	12.1858	12.3995	12.268	12.3712
Galnt7	9.06878	9.12412	8.97154	8.73132	8.66888	9.03617
Sema3d	0	0	0	0	0	0
Adamts7	9.23362	9.44708	9.39874	8.53528	8.633	8.70736
Adamts6	6.12928	5.49185	5.20945	6.44294	6.26679	6.14975
Ogt	11.1364	10.6662	10.6055	10.8416	10.9447	10.8525
Mthfd1	10.4094	10.3565	10.2479	11.0423	10.7237	10.9009
Ubxn8	6	5.85798	5.64386	7.30378	6.50779	6.71425
Fam50a	8.90989	8.98868	9.11634	9.19476	8.88264	9.14975
Fam50b	0	1	0	0	0	0
Mat2b	9.77643	9.89936	9.82814	9.5216	9.50383	9.67596
Slc35b3	7.2854	7.05528	6.94251	7.65105	7.45943	7.65105
Rimklb	0	0	0	0	0	0
Fam210a	8.49985	8.40939	7.94837	8.69697	8.55075	8.41785
Foxp1	9.97585	9.91588	9.69174	9.96145	9.79766	10.0821
Rnpepl1	9.53528	9.58308	9.36194	9.53722	9.50383	9.60177
Rnf187	12.0831	12.1341	12.0102	12.3589	12.2012	12.2467
Atp6v1h	10.0512	10.102	9.91737	10.1459	9.97585	10.1344
Epsti1	0	0	0	0	0	2
Dnajc9	10.9506	10.9121	10.9061	10.9315	10.8811	10.8948
Zdhhc15	6.39232	6.45943	6.56986	6.50779	6.37504	6.61471
Ccdc86	9.13909	9.12619	8.59608	9.92017	9.43875	9.79251
Cops8	10.5421	10.5147	10.3117	10.9513	10.7985	10.8098
Gpt2	12.1173	12.0947	11.8186	12.5491	12.2312	12.3764
Ccdc88a	8.66534	8.27612	8.2854	8.69	8.66178	8.30378
Edem2	10.1824	10.363	10.3376	9.96723	10.0279	9.92333
Obfc1	9.63844	9.63481	9.27845	9.96434	9.76653	9.71425
Chn1	7.57743	7.83289	8.17493	7.49985	7.97154	7.72792
Pttg1ip	11.6221	11.6542	11.5788	11.8781	11.7703	11.6896
Fam207a	9.7039	9.63662	9.62753	10.3565	10.0056	10.1523
Card11	0	0	0	0	0	0
Sft2d2	11.1235	11.1755	11.1144	10.7566	11.0485	11.0802
Oxsr1	9.67419	9.70563	9.63481	9.64205	9.48985	9.73132
Lyrm2	7.62205	7.48382	7.15987	7.98299	7.70736	8.01681
Galnt16	1	1	0	1.58496	1.58496	1
Pnrc1	9.83289	9.79604	9.64566	9.63481	9.25974	9.33985
Mex3b	8.16993	8.40088	7.80735	8.79442	8.33539	8.63662
Ston2	2.80735	2.58496	2	2	2.58496	2
Calr4	0	0	0	0	0	0
4933402P03Rik	0	0	0	0	0	0
Ccdc122	6.93074	7	6.70044	6.64386	6.45943	6.59991
Als2cr12	0	0	0	0	0	0
Jmjd1c	8.35315	7.90689	7.93074	8.46352	8.58496	8.02791
Tmem74b	0	0	0	0	0	0
Ibtk	8.89785	8.7211	8.59619	9.11374	8.85175	8.9571
Rdh13	8.224	8.11374	7.97728	8.97728	8.58871	8.63662
Mtrf1l	7.41785	6.94251	6.55459	7.25739	7.20945	7.30378
Ankhd1	8.96	8.66178	8.61102	8.92778	8.97154	8.85487
Atad3a	9.55459	9.62388	9.32193	10.7202	10.2033	10.4979
Aif1l	4.39232	4.90689	4.45943	3.58496	4	3.80735
2700081O15Rik	10.0941	9.99859	9.74819	10.4909	10.0967	10.3208
Fam72a	6.82018	6.37504	6.39232	7.54689	6.93074	6.6865
B4gat1	11.6366	11.6869	11.647	11.543	11.5132	11.4115
Tbcd	10.5925	10.4666	10.42	10.6644	10.5793	10.6027
Nusap1	9.23122	8.88325	9.08481	8.8392	9.15735	8.85175
Aida	10.1849	10.0056	10.0795	10.1762	10.0056	10.0795
Rcc2	12.8506	12.784	12.6481	13.1721	12.9421	13.099
Cdca2	9.69	9.73978	9.79766	9.62388	9.60363	9.71081
Lhfp	10.7912	10.7985	10.8681	10.6804	10.5915	10.6221
Smim13	8.56224	8.45533	8.40088	8.75489	8.66534	8.58496
Rnf169	9.17243	9.36194	9.38802	8.88874	8.98299	9.16239
Trmt10a	5.83289	6.32193	5.88264	6.59991	6.35755	6.32193
Zzz3	8.53138	8.3443	8	8.77149	8.60363	8.49586
Ppp1r15b	11.7528	11.6434	11.4341	12.0172	11.8494	11.9296
Apol7c	0	0	0	0	0	0
Fam73b	9.27612	9.58871	9.09011	9.84706	9.63481	9.75489
Irak2	8.10329	8.21917	8.11374	8.18982	7.99435	8.04439
E2f8	9.38802	9.13443	8.92481	9.78136	9.33539	9.62936
4930555G01Rik	1	0	1	0	0	0
Tpr	10.6092	10.2644	9.94398	10.8353	10.8074	10.5048
Tbc1d10c	2.32193	2.58496	2.58496	2	2.58496	1.58496
Ciapin1	11.7928	11.7048	11.3761	12.3072	12.0262	12.0721
Nabp1	8.06609	7.85798	7.53916	8.5812	8.07146	8.14466
Sp110	7.82018	7.94251	7.98299	7.45121	7.45129	7.94837
Prkcdbp	10.6795	10.7039	10.224	10.9263	10.5488	10.6555
Fam212b	6.22882	6.72792	5.42626	7.41785	6.75489	6.96578
Krt75	0	0	0	0	0	0
Pfdn4	8.93958	8.93958	8.99152	8.98868	8.88874	8.85175
Dnaaf2	9.68475	9.76155	9.57743	9.99294	9.72451	9.76155
Exosc4	9.46761	9.4818	9.26679	10.0566	9.76818	9.77314
Ints5	10.5498	10.5255	10.3276	10.9887	10.6439	10.8696
Sephs1	10.1215	10.1059	9.85798	10.5314	10.2204	10.3231
Fbxw17	8.35755	8.16993	7.99435	8.6865	8.48382	8.61471
Rars2	8.09803	7.91886	7.53916	8.24793	8.16491	8.20945
Rbm15b	9.72622	9.54689	9.43463	10.196	9.85175	9.99294
Slc30a9	10.1228	10.0782	10.0553	9.96	9.99859	10.0014
Uhrf2	10.7557	10.8218	10.8757	10.255	10.5245	10.6036
Supt3	8.9629	8.82337	8.81698	9.12412	8.93074	8.85487
Mmadhc	9.90989	9.98584	9.82972	10.0112	10.1396	10.0647
Plekha5	8.3837	8.36194	8.14466	8.0607	8.21432	8.19476
Mmaa	7.64386	7.57743	7.61471	7.93074	7.96578	7.59246
Gins4	9.90388	9.6865	9.84706	9.98014	9.90388	9.82496
Chd9	8.33092	7.71425	7.9542	8.11894	8.30378	7.90087
Mlec	13.1419	13.2037	13.1741	13.1272	13.1175	13.2368
Ube2q2	8.86728	8.83605	8.69	8.62571	8.77479	8.89482
Atl3	11.2461	11.2003	11.1972	10.9979	10.8986	11.0848
Igip	4.70044	5.12928	4.80735	4.80735	4.45943	4.80735
Trip11	7.14975	6.62936	6.22882	7.53916	7.09803	7.08746
Sobp	6.65821	6.04439	5.90689	6.35755	6.22882	6.12928
Fam64a	9.69523	9.66178	9.3015	10.3354	9.88874	9.95565
Tmem139	0	0	0	1	0	0
Rarres1	0	0	0	0	0	0
Ms4a7	0	0	0	0	0	0
Fam118b	8.66888	8.53916	8.00562	8.86419	8.84549	8.79116
Sccpdh	9.98014	10.0168	9.97298	9.88417	9.87958	9.88417
Mbd5	7.12928	7.29462	6.9542	7.15987	7.2854	7.27612
Kif24	6.87036	6.91886	6.97728	6.85798	6.76818	7.15987
Lrrc39	3.61471	3.488	3.25248	2.8953	4.05137	2.64616
Tspan9	11.4094	11.4481	11.3515	11.3537	11.2538	11.3449
Adtrp	2.80735	3.80735	3.32193	2.80735	3.16993	3
Rlf	7.61471	7	6.98868	7.60733	7.2854	7.54689
Me3	6.59991	6.78136	6.37504	6.78136	6.61471	6.85798
Ssc4d	4.90689	5.24793	3.58496	5.72792	5.12928	5.39232
Prr5	6.70044	6.94251	6.59991	6.12928	6.45943	6.47573
Mybpc1	0	0	0	1	0	0
Actr5	8.18982	8.46352	8.24793	8.71425	8.32193	8.69349
R3hdm4	10.5245	10.5265	10.716	10.2923	10.3891	10.3663
Prex2	1	2.32193	2	2.80735	1.58496	1
C330006A16Rik	10.5915	10.6555	10.567	10.6555	10.5127	10.7022
Orai1	8.90087	8.74483	8.64386	9.17243	8.69	8.9542
Prr9	0	0	0	0	0	0
C1qtnf7	0	0	0	0	0	0
Rnf20	8.07146	8.19967	7.65105	8.27146	8.34873	8.20945
Cdcp1	0	0	0	0	0	0
Pkn2	9.61655	9.20212	9.18488	9.47168	9.48583	9.3015
Slc5a10	0	0	0	0	0	0
Ankrd39	7.14975	7.12928	6.84549	7.89482	7.11894	7.62205
Fam163b	0	0	0	0	0	0
Fam175b	8.49586	8.52356	8.3966	8.33985	8.44708	8.66534
Sri	10.8194	10.7448	10.8803	10.7415	10.7372	10.5661
Tbx10	0	0	1	0	0	0
Lmo3	0	0	0	0	0	0
Lmo1	8.8392	8.91886	9.03067	8.92778	8.65105	8.8009
Dsp	0	2.58496	0	1.58496	2	1.58496
Cald1	11.4615	11.4798	11.3658	11.4147	11.2342	11.3907
Upk1a	3.45943	3.58496	3	3.32193	3.80735	3.70044
Npy	0	0	0	0	0	0
Acy1	9.24555	9.12928	8.87958	9.70736	9.27146	9.34651
Txlna	10.3185	10.2046	10.2562	10.4707	10.3674	10.5613
Ctrl	0	0	0	0	1	2.32193
Hoxc11	0	0	0	0	0	0
Cyb5a	8.69349	8.74147	8.75489	8.3966	8.40088	8.29002
Ampd2	10.7599	10.8408	10.6393	11.0403	10.8009	10.9944
Ank2	5.58496	4.90689	5.20945	5.49185	5.93074	5.72792
Hyal3	5.12928	4.08746	5.32193	4.75489	4	4.85798
Arrb1	9.85331	10.0307	9.84235	9.96	9.82972	9.97728
Cpa1	0	0	0	0	0	0
Itga1	6.62936	6.35755	6.26679	6.20945	6.58496	6.52356
Actn1	11.4964	11.5765	11.5093	11.8309	11.525	11.6909
Maob	1.58496	3.16993	2.32193	2.58496	3.58496	2.80735
Cyb5r3	13.5915	13.6855	13.6209	13.4567	13.4726	13.5008
Blvra	8.86419	8.85175	8.74483	8.87344	8.70044	8.65821
Pgm3	7.97768	8.00591	7.90665	7.72445	7.78326	7.88978
Clps	0	0	0	0	0	0
Glo1	10.716	10.7004	10.7347	10.7993	10.7599	10.5088
Vimp	10.0224	10.0307	9.91289	10.3977	10.2288	10.1749
Pgc	0	0	0	0	0	0
F11	0	0	0	0	0	0
C7	0	0	0	0	0	0
Cbr3	7.26679	7.3837	7.32193	7.37504	6.84549	7.17991
Braf	8.73809	8.5812	8.42206	8.54689	8.72451	8.47168
Mzf1	1	2.32193	0	3	2.32193	3.58496
Asl	10.4336	10.5137	10.4666	10.3772	10.3276	10.2866
Cela1	7.09803	6.39232	6.35755	7.55459	7.20945	7.20945
Mcf2	1	0	0	0	0	0
Rap1a	9.56415	9.45533	9.51964	9.35755	9.2503	9.29002
Zfp91	11.056	11.0808	11.0389	11.3326	11.0855	11.2222
Zbtb25	7.97154	7.76818	7.90087	7.96	7.66534	7.98868
Abr	10.4388	10.5018	10.3576	10.3998	10.2726	10.3576
Amy2a5	0	0	0	0	2	1
Art4	0	0	0	0	0	0
Art3	1.58496	1	1.58496	0	0	1
Gusb	10.2889	10.3902	10.0334	10.6211	10.4949	10.388
Tpgs1	9.05799	9.23362	8.94837	9.26913	9.03067	9.10066
Kif22	11.3487	11.352	11.4231	11.4179	11.3982	11.3641
Dek	10.5511	10.2996	10.1746	10.5386	10.563	10.5404
Syt17	7.40939	7.90087	7.52356	7.22882	7.19967	7.05528
Dut	11.9733	11.8603	11.807	12.2243	12.0362	12.0327
Bmp3	0	0	0	0	0	0
Pygb	11.5294	11.6768	11.6551	11.2986	11.3625	11.4666
Dnah5	0	0	0	0	0	0
Dnah1	0	1.58496	0	0	1.58496	0
Phka2	8.43463	8.47573	8.46352	8.19476	8.23362	8.71768
Pygl	0	0	0	0	1	0
Nop2	10.5137	10.4757	10.0154	11.4435	10.9801	11.163
Cyp11b1	0	0	0	0	0	0
Mpi	10.1824	10.2058	10.0808	10.2668	10.3185	10.2808
Fgb	0	0	0	0	0	0
Ehmt2	12.3614	12.4025	12.3669	12.4027	12.3026	12.4147
Raf1	11.3929	11.4351	11.2533	11.5541	11.5068	11.5003
Gpr18	0	0	1	0	0	0
Slc35b1	9.69523	9.74315	9.64926	10.058	10.0348	10.1059
Manba	9.59619	9.62388	9.82018	8.72451	9.27146	9.22641
Ggct	6.87036	6.55459	6.91886	6.91886	6.59991	6.64386
Scgb2b26	0	0	0	0	0	0
Fdps	11.218	11.4126	11.3259	10.8781	10.6036	10.4136
Dgkg	0	0	0	0	0	0
Akr7a5	10.0967	10.1241	10.0112	10.1861	10.1573	10.2046
Pgd	10.7731	10.7698	10.5736	11.1743	10.7549	10.8773
Tmbim6	13.8401	13.904	13.8355	13.7937	13.7566	13.804
Triobp	10.8017	10.8773	10.7731	10.9403	10.7177	10.8903
Hba-a2	0	0	0	2.56071	0	0
Msra	7.15987	6.83289	6.88264	7.3837	7.44294	7.22882
Bcr	10.544	10.6466	10.5765	10.1836	10.2773	10.375
Glra3	0	0	0	0	0	0
Krt5	0	0	0	0	0	0
Krt7	1	0	0	0	0	1
Pmch	0	0	0	0	0	0
Cox6b1	10.6475	10.8009	10.6546	10.6546	10.7056	10.599
Tas1r1	3.16993	4.24793	3.16993	3.90689	4.16993	4.39232
Pp2d1	2.32193	2.58496	3	2.32193	2.32481	1
Dync2h1	6.65821	6.26679	6.47573	6.39232	6.76818	6.02237
Rap1gap	7.36632	7.18982	6.87036	6.97728	7.18982	7.06609
Adrbk1	11.8715	11.9159	11.8903	11.7469	11.7482	11.7773
Sec13	11.4747	11.5245	11.268	11.8238	11.6662	11.7091
Shroom2	0	0	0	0	1	0
C8b	0	0	0	0	0	0
Pde4c	0	0	1.58496	1	1	1
Qdpr	10.2656	10.314	10.1085	10.2796	10.2854	10.2216
Pigh	5.1643	4.97361	4.70321	4.54967	4.78136	5.13093
Acat1	11.1273	11.2131	11.1861	11.2586	11.1618	11.0895
Ly6a	6.94251	7.33985	7.44294	6.74147	6.96578	6.22882
Acat2	9.03375	9.07401	9.08921	9.12665	9.00885	9.01839
Olfr153	0	0	0	0	0	0
Hivep1	9.69523	9.76653	9.84706	9.60548	9.51175	9.60918
Dgkq	9.14743	9.13049	9.1184	9.05878	8.86431	9.23463
Adarb1	9.64566	9.69349	9.51767	9.42417	9.38586	9.59059
Amhr2	1.58496	2	1	1.58496	2	1
H2-Q6	1.05658	2.0635	1.10434	2.10098	0.941106	1.03562
H2-Q9	2.81967	0	0	3.88166	3.42761	3.95513
Prdm2	8.90689	8.86109	9.00282	8.68299	8.86109	8.86728
Timp4	0	0	0	0	0	0
Arhgef28	7.10852	7.20945	6.93074	6.82018	7.02237	6.80735
Fntb	9.39446	9.3966	9.18735	9.68825	9.43045	9.47978
Hdlbp	12.3075	12.2134	12.247	12.2246	12.3794	12.3671
Atxn3	7.90087	7.8009	7.86419	7.74147	7.72792	7.56986
Grik4	0	0	0	0	0	0
Prps2	9.61102	9.68124	9.62388	9.11894	9.37504	9.46352
Lmx1a	0	0	0	0	0	0
Rps6ka3	9.63844	9.06878	9.08215	9.39874	9.44915	9.49386
Aldh7a1	10.7194	10.7091	10.5555	10.69	10.5362	10.6493
H2-M10.3	0	0	0	0	0	0
Chaf1b	10.6138	10.7091	10.3902	11.0492	10.8146	10.7985
Cse1l	9.56986	9.224	9.10852	9.71253	9.59246	9.64205
Adam33	1	0	0	2	1	2.58496
Nr3c2	0	0	0	0	0	0
Adgrv1	2.58496	2.80735	0	2.32193	2.32193	1
Cebpe	0	0	0	1	1.58496	0
Tshz1	9.03617	9.0954	9.07948	9.15482	8.91588	9.15735
Foxe1	0	0	0	0	0	0
Srsf1	12.0924	11.937	11.9491	12.6359	12.2273	12.2935
Pwp2	9.16491	9.26913	8.78136	9.99435	9.71081	9.91139
Pcca	8.55459	8.43879	8.13955	8.15987	8.23362	8.36194
Etfb	10.9556	10.7879	10.8439	11.1573	11.0091	11.1215
Lims1	10.4584	10.3859	10.5392	9.99152	10.218	10.2854
Chrna3	0	0	0	0	0	0
Chrna5	0	0	0	0	1	0
Etfa	10.4838	10.5078	10.4898	10.0334	10.3004	10.3487
Ppp2r4	12.0196	12.0725	11.8994	12.1007	12.041	12.0808
Pde6c	0	0	0	0	0	0
Kcnq3	0	0	0	0	0	0
Scn2a1	3.70044	3.45943	4.08746	4.16993	3.45943	3.80735
Slc18a1	1	2	1	3	2.80735	2.58496
Scn4a	1.58496	2.58496	2	0	0	1.58496
Gabra5	0	0	0	0	0	0
Slc8a2	0	0	0	0	0	0
Slc8a3	4.70044	3.16993	3	4.45943	4.45943	3.90689
Slc9a4	0	0	0	0	0	0
Chrna2	0	0	0	0	0	0
Cds2	11.2216	11.3837	11.381	11.1	11.2384	11.3487
Hspa13	9.07414	9.11894	9.15735	8.61102	8.85175	8.84235
Atp6v1b1	3.70044	4.45943	4.85798	3.80735	4.08746	4.75489
Hlcs	7.21917	7.31288	6.50779	7.49985	7.2854	7.66534
Rpl10	15.1803	15.2293	15.2855	15.2091	15.2401	15.0766
D17H6S56E-5	11.6366	11.5632	11.5023	11.8838	11.5854	11.7846
D1Pas1	0	0	1	1	0	0
M1ap	2.32193	1	0	2.32193	3.16993	2
Nudt19	8.46352	8.5157	8.16993	8.81378	8.66534	8.55075
Tars	11.0293	11	10.7356	11.5651	11.1485	11.5507
Mbd6	9.57743	9.72451	9.51964	9.88874	9.52943	9.79928
Erc1	9.03067	9.10066	8.68299	9.32418	9.22159	9.37504
Taar1	0	0	0	0	0	0
Pecr	9.18488	9.21432	9.14975	9.30834	9.14211	9.23362
Hmga1-rs1	11.9436	12.0258	11.9532	11.9679	11.7633	11.8956
Prn	2.33342	0	0	0	0	0
Dxo	8.14975	8.13955	8.15987	8.37069	8.12412	8.44294
Egln1	11.0182	11.0286	10.9396	11.4009	10.96	10.9129
Egln2	9.06609	9.19722	8.77808	9.21189	8.80735	9.13186
Egln3	8.78463	8.93074	8.56224	9.11634	8.55842	8.71768
Tas2r116	0	0	0	0	0	0
C030039L03Rik	4.90689	4.39232	4	4.70044	4.52356	4.90689
Ugt2b37	0	0	0	0	0	0
1700102P08Rik	0	0	0	1	0	1.58496
Ifit1bl2	5.16993	4.08746	3	4.85798	5.39129	5.20945
2610305D13Rik	5.88264	5.12928	5.08576	6.37695	6.55628	6.04745
Pzp	0	0	0	1	0	0
Aanat	1	3	1	2	0	0
Aatk	2	1	1	0	0	0
Abca1	7.35755	7.15987	6.87036	7.40088	7.21917	7.61471
Abca4	3.45943	3	3.16993	3.32193	3.58496	3
Abca2	11.2222	11.352	11.4236	10.941	10.9578	11.1215
Abcb7	8.16491	7.85798	7.75489	8.06609	8.04985	7.74147
Abcg1	0	0	0	1	0	0
Abi1	11.1293	11.1948	11.0835	11.2503	10.9744	11.0987
Abl1	11.8696	11.8819	11.8727	11.7181	11.6961	11.883
Abl2	10.1836	10.1836	10.218	10.0901	10.1137	10.2527
Scgb1b27	0	0	0	0	0	0
Acadl	10.9979	10.9887	11.0735	10.8202	10.7599	10.796
Acadm	9.08746	9.14466	9.02514	8.83289	8.84862	8.83605
Acadvl	11.9136	11.9121	11.769	11.8657	11.7985	11.7768
Vmn1r48	0	0	0	0	0	0
Vmn1r47	0	0	0	0	0	0
Vmn1r43	0	1	0	0	0	0
Vmn1r42	0	0	0	1	0	0
Vmn1r52	0	0	0	0	0	0
V1ra8	0	0	0	0	0	0
Vmn1r54	0	0	0	0	0	0
Vmn1r50	0	0	0	0	0	0
Vmn1r53	0	0	0	0	0	0
Vmn1r44	0	0	0	0	0	0
Vmn1r40	0	0	0	0	0	0
Vmn1r46	0	0	0	0	0	0
Vmn1r41	0	0	0	0	0	0
Vmn1r10	0	0	0	0	0	0
Vmn1r29	0	0	0	0	0	0
Vmn1r11	0	0	0	0	0	0
Vmn1r13	0	0	0	0	0	0
Vmn1r15	0	0	0	0	0	0
Vmn1r14	0	0	0	0	0	0
Vmn1r25	0	0	0	0	0	0
Acaa1a	9.79381	9.91439	9.77916	9.91439	9.77047	9.89365
Acads	10.5887	10.7723	10.7288	10.5058	10.4273	10.5641
Laptm4b	11.332	11.2883	11.3387	11.445	11.3707	11.3276
Cldn16	0	0	0	0	0	1.58496
Foxp2	0	0	0	0	0	0
Atp6v0b	11.2402	11.3106	11.2963	11.5353	11.463	11.3734
Slc33a1	10.5736	10.6484	10.2715	11.0286	10.8478	10.9076
Asic2	0	1	0	0	0	0
Asic1	7.50779	7.56986	7.09803	8.08215	7.49985	7.87652
Ace	1	0	0	1	1	0
Prss1	0	0	0	0	0	0
Kiss1r	5.78136	6.20945	6.24793	6.10852	5.35755	5.67243
Ache	1.58496	1.58496	0	1.58496	2	1.58496
Aipl1	5.75489	5.2854	3.80735	5.45943	5.45943	4.75489
Npnt	0	0	0	1.58496	1	0
Apoc4	0	0	0	0	1	0
Dok4	10.3445	10.4359	10.4026	9.96298	9.97714	10.1918
Macf1	10.5028	10.1523	9.97298	10.2046	10.3955	10.1948
Aco1	10.1306	10.0875	9.99718	10.4388	10.3117	10.4959
Aco2	13.3666	13.4232	13.3216	13.3693	13.4077	13.3923
Acox1	10.2538	10.2562	10.1849	10.2773	10.1984	10.2644
Palmd	0	0	0	0	0	0
Slc28a3	0	0	0	0	1.58496	0
Acp1	11.3647	11.2491	11.2946	11.2312	11.2784	11.3129
Acp2	10.197	10.1932	9.96769	10.515	10.4577	10.5324
Acp5	0	0	1.58496	1.58496	0	0
Lyve1	0	0	0	0	0	0
Acr	0	0	0	0	0	0
Chrna1	2	2.32193	1	1	1	0
Chrna4	0	2.32193	2.32193	0	0	1
Chrna6	0	0	0	0	0	0
Chrna7	0	0	0	0	0	0
Chrnb1	7.33092	7.59991	7.2384	7.40939	7.34873	7.37504
Chrnb2	5.78136	5.67243	6.04439	5.85798	5.80735	6.12928
Chrnd	0	0	1	2	0	2
Slc5a5	3.16993	2	2.80735	2.80735	3.32193	3
Chrne	0	0	0	0	0	0
Chrng	0	0	0	0	1	1
Adipoq	0	2	0	0	1	0
Acrv1	0	0	0	0	0	0
Csprs	9.98125	9.81086	9.34831	10.0479	9.95619	10.057
Zbtb21	8.87344	8.81057	8.34873	8.99152	8.86109	8.81057
Krt82	0	0	0	0	0	0
Crip3	0	0	0	0	0	0
Clic1	11.994	12.0818	11.8738	12.3969	12.127	12.137
D17H6S53E	7.33092	7.49185	6.98868	8.224	7.44294	7.74819
Acta1	2.32193	1	1	2	2	2
Gm4736	0	0	0	0	0	0
Ehbp1l1	10.9046	11.06	10.8556	10.8517	10.7474	10.8742
Zmynd10	3.58496	4.52356	3.45943	3.32193	2.58496	3.32193
Prdm15	7.05528	6.89482	7.07682	6.85798	6.76818	7.32193
Tle6	9.39874	9.51964	9.35975	8.86728	8.81698	8.90388
Actb	14.7099	14.744	14.7119	14.8769	14.7718	14.7873
Elac1	7.33985	7.2854	7.13955	7.2384	7.25739	7.16993
Actc1	0	0	0	0	0	0
Pth2	0	0	0	0	0	0
Rpl31	13.771	13.5767	13.6562	13.7917	13.6514	13.5865
Brdt	7	6.88264	6.52356	6.82018	6.62936	6.61471
Oas1c	7.7879	7.7211	7.56224	7.44294	7.32193	7.71425
Slc13a3	1	1	1.58496	0	2	1
Actg1	14.7103	14.686	15.0647	14.3308	14.6687	14.454
Ly6g5c	0	0	1	0	0	0
Ly6g6d	0	0	0	1.58496	0	0
Prss28	0	0	0	0	0	0
Prss29	0	0	0	0	0	0
Impa2	8.5812	8.62936	8.42206	8.35755	8.40514	8.2854
Hsd17b11	0	0	0	0	0	0
Krtap5-5	0	0	0	0	0	0
4930444G20Rik	1	1	1	2	1	2
Gtf2ird2	7.26679	7.12928	6.61471	8.13443	7.47573	8.24317
Selm	10.9766	11.0914	11.06	10.817	10.9586	10.9396
Actg2	0	2	2	1	1	1
Actl7a	0	0	0	1	0	0
Actl7b	0	0	0	0	0	0
Ferd3l	0	0	0	0	0	0
Rasa2	6.83289	6.20945	5.97728	6.42626	6.64386	6.83289
Rad51c	9.29692	9.23122	9.14466	9.39232	9.21189	9.27845
Spred1	9.18982	9.37721	9.21432	8.94251	8.82337	8.93074
Spred2	9.53138	9.62205	9.34651	9.76155	9.43463	9.55075
Actn2	0	1	0	0	0	1.58496
Actn3	1	1	1.58496	2.32193	2	2
Supt16	9.4693	9.16239	8.95641	9.68124	9.6162	9.52865
Acta2	10.792	10.7731	10.7364	11.3095	10.9241	11.0437
Acvr1	9.55842	9.64386	9.26913	9.93664	9.63118	9.83447
Pawr	9.92184	9.77972	9.633	9.96723	9.86419	9.93369
Acvr1b	9.55267	9.54689	9.46352	9.40727	9.35094	9.35755
Acvr2a	7.74651	7.63336	7.43679	7.7788	7.94749	7.71966
Acvr2b	6.72792	6.9542	7.14975	6.42626	6.42626	6.44294
Acvrl1	1.58496	2	1	2	2	2.58496
Aspa	3.45943	2.80735	2.58496	1	2	2.80735
Ada	10.6582	10.5118	10.5127	10.7013	10.5421	10.6165
Prosc	9.73978	9.6865	9.54882	10.1548	9.96	10.0334
Psg25	0	0	0	0	0	0
Adam10	9.7364	9.57365	9.41996	9.33985	9.50383	9.42626
Psg28	0	0	0	0	0	0
Psg29	1	0	1	0	0	2
Dscaml1	0	0	0	0	0	1.58496
Ddhd1	9.08481	9.02514	9.0607	8.78463	8.86419	8.85175
Plcz1	0	0	0	0	0	0
Adam11	3.16993	3.32193	3	2.80735	3.16993	2.32193
Cygb	0	0	1	1	0	0
Vsx1	0	0	0	0	0	0
Adam12	3.16993	2	2.58496	3.32193	3	2.58496
Dcun1d1	8.31741	7.71425	7.94251	8.29921	7.98868	8.09276
Afg3l1	11.9289	11.8746	11.792	11.96	11.9687	11.9058
Adam15	12.294	12.354	12.2738	12.4294	12.2627	12.4257
Adam17	9.38802	9.31741	9.31967	9.09803	9.11114	9.26209
Adam19	1	1	0	0	1.58496	1
Adam2	0	0	0	0	0	1
Adam22	1.58496	1.58496	1	2	1.58496	1
Adam3	0	0	0	0	0	0
Adam4	1	1	0	1.58496	2.58496	1
Adam5	1.58496	3.16993	2.80735	3.16993	3.16993	2.58496
Adam7	0	0	0	0	0	0
Adam8	9.03617	8.98868	8.90087	8.81378	8.76818	8.81378
Adam9	10.9396	10.8009	10.8803	10.6742	10.769	10.8041
Adamts1	7.63662	7.59991	7.59991	7.97728	7.74819	7.9542
Adcy6	11.3907	11.3934	11.4414	11.1755	11.2438	11.4131
Adcy7	8.59619	8.82972	8.43879	8.89785	8.55075	8.91886
Adcy8	0	0	0	0	0	0
Adcy9	9.36851	9.52748	9.22159	9.25267	9.12153	9.40301
Adcyap1	0	0	0	0	0	0
Adcyap1r1	0	0	0	0	0	0
Add1	12.5392	12.6052	12.5442	12.4901	12.3979	12.4828
Add2	0	2.80735	1	1.58496	1.58496	1
Plin2	11.8265	11.7744	11.6443	12.0461	11.9069	11.9506
Adh1	3.16993	3.58496	2.80735	2.32193	2.32193	3.45943
Adh7	9.86419	9.71253	9.64566	10.218	10.0539	10.0485
Adh5	11.4783	11.446	11.3663	11.5103	11.4466	11.5901
Adk	9.26679	9.29002	9.35535	9.24079	9.08481	9.11374
Adm	5.04439	4.58496	4.64386	5.45943	4.75489	5.20945
Gpr182	3.16993	2	3.32193	1	3.58496	2.80735
Cfd	0	0	0	0	0	0
Adnp	10.2981	10.098	9.63844	10.5206	10.3276	10.4788
Adora1	0	0	0	1	0	1
Adora2a	0	0	1	1	1	1.58496
Adora2b	6.39232	7.01123	6.52356	6.70044	6.42626	6.72792
Adora3	0	0	0	0	0	0
Adprh	11.4823	11.5058	11.3783	11.4893	11.3886	11.3918
Parp1	11.8094	11.8049	11.7711	11.7616	11.7814	11.8978
Parp2	8.90989	9.00562	8.7879	9.13443	9.11634	9.224
Adra1b	7.06609	7.32193	6.82018	7.58496	7.10852	7.66534
Adra1a	0	0	0	0	0	0
Adra1d	6.22882	6.50779	6.08746	6.58496	6.22882	6.58496
Adra2a	0	1	1.58496	1	3.16993	1
Adra2b	0	0	0	0	0	0
Adra2c	0	0	0	0	0	0
Adrb1	2.58496	2	1.58496	2	0	2.58496
Adrb2	6.65821	6.59991	7.12928	5.16993	6.24793	5.70044
Adrb3	0	0	0	0	0	0
Adsl	10.722	10.722	10.2958	11.3788	11.1228	11.1737
Adssl1	6.75489	7.04439	7.05528	6.14975	6.47573	6.2854
Adss	10.3117	10.3498	10.1228	10.374	10.2228	10.4778
Avil	5.61471	4.85798	4.9542	5.75489	4.70044	5.67243
Aebp1	13.1131	13.1502	13.071	13.2825	13.0019	13.2344
Aebp2	10.3945	10.4868	10.3815	10.5934	10.2981	10.5245
Crisp1	0	0	0	0	0	0
Crisp3	0	0	0	0	0	0
Afp	2.58496	2	2.32193	2.80735	2.80735	1
Aga	9.73302	9.76984	9.79604	9.74651	9.62205	9.79279
Acan	0	0	1	0	0	0
Ager	2.58496	2.32193	2.32193	2	3.16993	2.80735
Angpt1	1	0	0	1	1	1
Angpt2	3.58496	2.80735	3.16993	3.32193	3.70044	3.58496
Angpt4	0	0	0	2.32193	1	0
Agrn	12.0654	12.1608	12.2146	11.7279	11.7561	11.9954
Agrp	0	0	0	0	0	1
Gla	9.37287	9.53916	9.29921	9.61287	9.27845	9.48583
Agt	0	1	1.58496	1	1.58496	0
Agtr1a	0	0	0	0	0	0
Agtr1b	0	0	0	0	0	0
Agtr2	0	0	0	0	0	0
Agtrap	10.545	10.5421	10.1824	10.7202	10.5401	10.5925
Agxt	1	0	0	0	0	0
Nr0b1	0	0	0	0	0	0
Gm4737	11.6579	11.6054	11.6117	11.8619	11.7364	11.7655
Ahr	8.50779	8.72451	8.66888	8.62205	8.33539	8.64024
Ahrr	0	0	0	1	0	2.32193
Ahsg	0	0	0	0	0	1
Aicda	2.32193	0	1	2	1	0
Aif1	2.80735	4	3.16993	3	1	3
Aim1	9.38802	9.3966	9.17742	9.3443	9.17991	9.43463
Aip	11.2312	11.2204	11.2318	11.3044	11.3792	11.2691
Aire	0	0	1	2.58496	0	1
Ak1	11.0105	11.0492	10.9425	11.0782	10.9758	10.8619
Ak2	11.4762	11.3799	11.3559	11.6996	11.5868	11.526
Ak4	8.85175	9	8.78463	9.11114	8.83605	9.0954
Akap1	10.7928	10.8439	10.4909	11.3298	11.0735	11.2234
Akap2	10.1304	10.2506	10.1977	9.96472	9.82699	9.97118
Akap3	5.39232	5.08746	4.9542	5.80735	5.35755	5.88264
Akap4	0	0	0	0	0	0
Alpl	6.56986	6.30378	6.16993	5.90689	5.67243	5.90689
Akp3	0	0	0	1.58496	0	0
Alppl2	0	1	0	0	0	0
Akt1	12.2381	12.3382	12.2375	12.2782	12.1693	12.2354
Akt2	11.4949	11.6312	11.6266	11.4959	11.4964	11.4142
Alas1	9.64386	9.7211	9.63118	9.75154	9.65642	9.51175
Alas2	0	1	0	1	0	0
Alb	0	0	0	0	0	0
Alcam	7.08746	6.76818	7.18982	6.37504	6.37504	6.75489
Abcd1	9.74819	9.85019	9.79766	9.21189	9.23362	9.33539
Aldh1a1	1	1	2.80735	2.32193	1	1
Aldh2	13.2023	13.1901	13.1643	13.0208	12.9432	12.9821
Aldh3a1	7.65821	7.73471	7.36632	7.49985	7.12928	7.03342
Fgfrl1	9.88111	10.0389	10.058	9.46352	9.70908	9.80413
Aldh3a2	10.6101	10.4686	10.42	10.6092	10.4858	10.6027
Pcdha1	0	0	0	0	0	0
Tsga13	0	0	0	0	0	0
Vps4a	10.1306	10.1548	10.1241	10.0941	10.0674	10.1098
Aldoa	14.2342	14.3135	14.2761	14.586	14.124	14.1889
Defb6	0	0	0	0	0	0
Lsm10	8.87652	8.94544	8.43045	8.97728	8.91289	8.90087
Aldoc	2	1.58496	2.58496	3	3.32193	3.80735
Akr1b3	11.8082	11.8122	11.7125	12.0293	11.9611	11.9535
Foxn4	1.58496	0	0	0	0	0
Alk	0	0	1	1.58496	0	1
Rims1	0	0	0	0	0	0
Rims2	3.16993	3.16993	3.90689	3.70044	3.58496	3
Alox12	1	0	0	1	0	0
Prelp	4.08746	4.75489	4.85798	3.32193	4.45943	4.45943
Baz2a	11.5651	11.6307	11.6843	11.3083	11.4062	11.4909
Iltifb	0	0	0	0	0	0
Alox12e	0	0	0	0	0	0
Akr1c20	0	0	0	0	0	0
Alox12b	0	0	0	0	0	0
Alox15	0	0	0	0	0	0
Mta1	11.6702	11.5445	11.5962	11.7582	11.4828	11.6271
Mta3	10.1561	10.0168	9.89178	10.2703	10.1561	10.2515
Serpinb7	1	0	0	1	0	0
Stim2	9.10852	9.40514	9.00843	9.35975	9.11114	9.40301
Alox8	0	0	0	0	0	0
Alox5	0	0	0	0	0	0
Derl2	10.1886	10.1485	10.0954	10.4325	10.1098	10.2527
Alox5ap	6.14975	6.20945	6.42626	5.80735	5.78136	5.75489
Calcb	1	1.58496	0	0	0	0
Alpk3	0	0	0	0	0	1.58496
Dph1	8.52431	8.41591	8.23266	9.20097	8.69059	9.07535
Tpbpb	0	0	0	0	0	0
Slc19a2	8.95128	8.91289	8.75154	8.92184	8.73809	8.90388
Gfer	9.55401	9.60301	9.21162	9.92028	9.62379	9.60824
Pnpla3	4.32193	4.39232	4.70044	4.08746	3.90689	2.58496
Alx3	2.58496	0	2.58496	3	0	1.58496
Tgs1	7.40088	7.17991	7.11894	7.79442	7.67243	7.32193
Alx4	1	0	0	0	0	0
Fam57a	8.18982	8.03892	7.74819	8.59246	8.15987	8.16491
Ambn	0	0	0	0	0	0
Ambp	0	0	0	0	0	0
Olfr73	0	0	0	0	0	0
Olfr74	0	0	0	0	0	0
Amd1	9.13067	8.84775	8.60766	9.2529	9.11863	9.10886
Amelx	0	0	0	0	0	0
Amh	0	1.58496	1.58496	2.32193	0	2.32193
Cts3	0	0	0	0	0	0
Pop5	9.76818	9.65821	9.60548	9.82018	9.71081	9.70908
Ube3b	11.6869	11.7313	11.6622	11.5736	11.5479	11.6702
Acsm1	0	0	0	0	0	0
Necab2	0	1	0	1	0	0
Tirap	8.35755	8.51964	8.00562	8.98868	8.55842	8.90388
Pip4k2c	10.5613	10.4221	10.4767	10.643	10.5226	10.6119
Scgb3a2	0	0	0	0	0	0
Ttyh2	10.2527	10.3083	10.0348	10.5382	10.2167	10.42
Steap4	3	3.80735	3.32193	2.32193	2.58496	3.32193
Ampd3	9.10852	9.18488	8.49185	9.32193	8.80413	9.15228
1110038F14Rik	8.71768	8.82018	8.74147	9.01681	8.99152	8.8857
2310034C09Rik	0	0	0	0	0	0
Bloc1s4	8.88264	8.9629	8.72792	9.0954	9.08215	9.17243
Ivns1abp	9.51175	9.40514	9.23601	9.54882	9.41151	9.52943
Mat1a	0	0	0	1.58496	0	1.58496
Amy1	1.58496	1.58496	2	2	1.58496	2.32193
Stk33	0	0	0	0	0	0
Ang	0	2.32193	0	2.58496	0	0
Ang3	2	1	0	2.58496	0	0
Ang2	0	0	0	0	0	0
Ank	11.2952	11.2586	11.1542	11.3837	11.3038	11.3359
Ank1	7.7879	7.89875	7.39232	8.03342	7.90689	7.98868
Ank3	8.14975	8.05528	7.98868	8.29921	8.25267	8.30378
Ankfy1	10.3172	10.4367	10.3652	10.1959	10.3673	10.5981
Anp32a	11.7948	11.6587	11.7172	11.5201	11.5058	11.5632
Slc25a4	12.719	12.7834	12.7499	12.7865	12.6569	12.7461
Slc25a5	12.9595	12.9103	13.0025	13.154	12.9974	12.9121
Anxa11	10.2597	10.4062	10.2761	10.3117	10.1561	10.3083
Anxa3	10.5755	10.6944	10.5546	10.6795	10.6724	10.7624
Anxa4	10.8431	10.7524	10.8765	10.7698	10.7591	10.7557
Anxa5	11.1453	11.0855	11.1196	11.2562	11.0607	11.0634
Anxa6	11.7764	11.8564	11.813	11.4564	11.4767	11.4625
Anxa7	12.0403	12.1573	11.9961	12.0668	11.9549	11.9556
Anxa8	7.20945	7.87036	7.66534	7.17991	7.01123	7.2384
Aoc3	1	2.80735	1	2.80735	3.70044	2.32193
Prdx3	11.1344	10.9958	11.0921	11.2408	11.279	11.239
Prdx6	12.0684	11.9986	12.0761	12.2384	12.1746	12.1646
A1bg	0	0	0	0	0	0
Asb7	8.3443	8.56986	8.2854	8.53916	8.31288	8.37069
Asb10	0	0	0	0	0	0
Slc2a9	5.45943	5.90689	5.32193	5	5.16993	5.04439
B3galt6	6.67243	6.87036	6.47573	7.90087	7.59991	7.60733
Helb	8.25739	8.34873	8.0607	8.2384	8.19476	8.36194
Srgap1	6.64386	6.82018	6.32193	7.04439	6.93074	7.02237
Boc	8.75822	8.60733	8.33539	8.74483	8.48382	8.56224
Aox1	6.06609	5.80735	5.58496	5.24793	5.49185	5.32193
Ap1b1	11.5589	11.5632	11.4491	11.6448	11.5507	11.7224
Ap1g1	9.94251	9.83447	9.72962	10.0238	10.0993	10.0901
Ap1g2	8.92481	8.79116	8.45533	9.02791	8.64746	8.92778
Ap1m1	9.93811	9.91737	9.7364	10.268	9.97871	9.99718
Ap1m2	0	0	0	0	0	0
Ap1s1	11.6216	11.6416	11.4919	11.8807	11.6689	11.7292
Fabp4	3.16993	4.08746	4.24793	3.70044	3.80735	3.32193
Ap2a1	11.7603	11.864	11.878	11.8238	11.7261	11.8606
Ap2a2	12.8277	12.8819	12.8599	12.6978	12.7711	12.8553
Ap2m1	13.9214	13.9228	13.8604	14.0112	13.9474	14.0104
Ap3b1	9.63844	9.61655	9.53916	9.61102	9.56415	9.73809
Ap3b2	4.08746	3.32193	3.32193	3	3.58496	4.16993
Ap3d1	10.207	10.3049	10.0875	10.744	10.4179	10.676
Ap3s1	10.3487	10.2761	10.4808	10.0715	10.043	9.99294
Ap3s2	11.0782	11.098	10.9233	11.0258	11.0485	11.1066
Ap4m1	8.55075	8.52356	8.48382	8.62205	8.56224	8.52356
Ap4s1	5.35755	5.49185	5.20945	5.45943	5.39232	5.42626
Apaf1	8.55075	8.3966	8.43879	8.40514	8.33985	8.56224
Apba2	0	0	0	1	0	0
Apbb1	10.1383	10.2216	10.021	9.86728	10.021	9.97154
Apbb2	9.11894	9.10591	8.91588	8.93958	9.07948	9.05528
Apc	9.00843	8.44708	8.43463	8.76155	8.98299	8.50779
Speg	10.0154	10.1624	9.91139	10.0768	9.84862	10.2058
Apex1	11.0175	11.0126	10.7936	11.5911	11.3421	11.4073
Atg5	8.94837	9.02514	8.60363	8.90087	8.86109	8.78463
Birc3	5.64386	5.78136	6.26679	5.16993	5	5.39232
Birc2	7.45943	7.2384	7.54689	7.02237	7.50779	7
Xiap	8.98584	8.40514	8.59619	8.82337	8.88874	8.77149
Birc5	11.5008	11.4067	11.4974	11.6847	11.5304	11.3929
Api5	10.6357	10.5755	10.8242	10.3597	10.5793	10.703
Cd5l	0	1	0	0	0	0
Aplp1	0	0	0	0	0	0
Aplp2	12.6562	12.6427	12.8047	12.2758	12.4971	12.5372
Apoa1	0	0	0	1	0	0
Apoa2	1	0	0	0	0	0
Apoa4	0	0	1.58496	0	0	1.58496
Apobec1	7.37504	7.44294	6.94251	8.08215	7.87036	8.16491
Apobec2	0	1	0	0	0	0
Apoc1	0	0	0	1.58496	0	0
Apoc2	1	0	0	0	0	0
Apoc3	0	0	0	0	0	0
Apod	1	1.58496	2.58496	0	3	1
Apoe	4.70044	4.70044	3.45943	5.42626	4.45943	4.9542
Apoh	1	1.58496	1	0	0	1
Nr2f2	8.88264	8.74147	8.79766	9.11374	8.73809	9.01959
App	13.0863	13.1039	13.177	12.8146	12.9454	13.1501
Aprt	12.3211	12.2978	12.1824	12.6486	12.479	12.4546
Aqp1	6.67243	6.65821	6.56986	6.65821	6.44294	6.44294
Aqp2	1	0	0	0	0	0
Aqp3	3.32193	4.24793	2.80735	3.90689	2.80735	3.58496
Aqp4	0	0	0	0	0	0
Aqp5	8.61839	8.47573	8.02237	9.33762	8.80735	9.0954
Aqp6	0	1	0	0	0	0
Aqp7	0	0	0	0	1	0
Aqp8	0	0	0	1	0	0
Aqr	8.74483	8.76818	8.47168	8.76818	8.73809	8.91588
Ar	0	0	0	0	0	0
Araf	11.0928	11.058	10.9564	11.3354	11.1079	11.1892
Rplp0	16.5081	16.4899	16.4533	16.5736	16.5744	16.529
Arc	6.49185	6.83289	6.61471	4.70044	4.45943	5.39232
Areg	7.65105	7.42626	7.16993	8.42626	8.10852	7.84549
Arf1	12.9174	12.9741	13.0128	13.0079	12.9484	12.8884
Arf2	9.62753	9.72622	9.633	9.78463	9.78463	9.83605
Arf3	12.7667	12.7903	12.9029	12.5668	12.7217	12.6983
Arf4	12.7087	12.6609	12.7035	12.7649	12.7309	12.6795
Arf5	10.9344	11.0063	10.9816	10.8765	10.9651	11.0154
Klf16	9.43254	9.36413	9.39232	9.60918	9.35975	9.51964
Gjc3	5.12928	4.75489	4.32193	4.39232	5.26115	5
Synpo2	2.58496	2.32193	0	1.58496	1	3
Arf6	11.9192	11.8553	11.6804	12.1244	11.9121	11.9915
Mrps2	9.44294	9.38802	9.14466	10.0701	9.65105	9.78953
Baalc	5.32193	5.39232	4.24793	5.64386	5.35755	5.64386
Mmp28	9.69625	9.82295	9.53745	10.0454	9.72311	10.0346
Gjc2	3.32193	1.58496	3.16993	2.58496	3.70044	3.45943
Arg1	0	0	0	1	0	0
Arg2	0	1.58496	0	0	0	0
Rhoa	12.7807	12.7322	12.8323	12.7553	12.7168	12.6241
Rhob	12.174	12.1328	11.8948	12.2027	11.7632	12.0358
Rhoc	12.4346	12.4142	12.3134	12.7262	12.4473	12.3985
Rhod	10.3729	10.3498	10.3805	10.4818	10.3859	10.3231
Arhgap5	8.65105	7.90087	7.62205	8.69697	8.50779	8.43879
Arhgap6	2.58496	2	1	2	1.58496	2
Arhgdib	7.6865	7.49985	7.54689	7.46761	7.44294	7.37504
Rnd2	7.56986	7.80735	7.91289	7.35755	7.46761	7.25739
Phox2a	0	0	0	0	0	0
Arl4a	5.9542	5.52356	5.85798	5.49185	4.64386	5.64386
Arnt	10.8994	10.9527	10.9513	10.5584	10.6119	10.7389
Arnt2	9.5812	9.43463	9.32867	9.42836	9.57743	9.65642
Arntl	8.74483	8.84549	8.11894	9.37721	9.10591	9.33762
Arpc1b	13.3935	13.4602	13.3576	13.3726	13.3771	13.3965
Art1	0	0	0	0	0	0
Art2a-ps	0	0	0	0	0	0
Art2b	0	0	0	0	0	0
Art5	0	0	0	1	1	0
Artn	5.93074	5.67243	5.55459	6.35755	5.97728	6.76818
Arvcf	9.44915	9.5335	9.43671	9.21675	9.18488	9.49586
Arx	0	0	0	0	0	0
Arsb	10.9381	10.927	10.8305	10.9031	10.851	10.8455
Arsa	11.1892	11.2294	11.1892	10.9447	10.9723	10.933
Asah1	10.5459	10.6221	10.7117	10.1447	10.2538	10.2396
Asgr1	3.32193	1	2.32193	1.58496	1.58496	2
Asgr2	0	0	0	0	0	0
Rab27a	8.01681	8.12928	7.98299	8.01123	7.93074	7.81378
Ass1	9.32193	9.45121	9.57175	9.15482	9.20701	9.2384
Astn1	0	0	0	0	2.58496	0
Serpinc1	0	1.58496	0	1	1	0
Zfhx3	9.55459	9.59991	9.47168	9.16491	9.10066	9.33539
Ate1	9.14975	8.91588	9.07146	8.89178	8.86419	9.00562
Atf1	10.5594	10.4346	10.2738	10.5565	10.4273	10.584
Atf2	8.73471	8.56224	8.29921	8.54303	8.71768	8.59619
Atf3	10.3049	10.2656	9.19229	11.5788	10.9564	11.2027
Atf4	13.6055	13.5791	13.1798	14.1603	13.8878	13.989
Atm	8.66888	8.26679	8.03892	8.65464	8.76155	8.44294
Atoh1	0	0	0	0	0	0
Neurod6	0	0	0	0	0	0
Neurod4	0	0	0	0	0	0
Neurog2	0	0	1	0	1	0
Neurog3	0	0	1	0	0	0
Atox1	9.64386	9.56796	9.59619	9.61102	9.5411	9.50184
Atp1a1	12.5722	12.595	12.5462	12.6931	12.5887	12.6777
Atp1b1	9.49185	9.68475	9.67596	9.26209	9.19229	9.32193
Atp1b2	6.22882	6.16993	6.20945	5.39232	5.49185	5.42626
Atp1b3	10.6266	10.7013	10.6046	10.3805	10.5245	10.6303
Fxyd2	0	0	0	0	0	0
Atp2a1	3.16993	3.58496	3.80735	4.08746	3	2.80735
Atp2a2	12.8003	12.8556	12.7744	12.9172	12.8912	13.0495
Atp2b2	1	0	0	0	0	1
Atp4a	0	0	0	0	0	0
Atp4b	0	0	0	0	0	0
Atp5a1	13.7471	13.7424	13.6517	13.8894	13.8002	13.8303
Atp5b	15.2745	15.2605	15.219	15.4256	15.4069	15.3262
Atp5c1	12.5699	12.5481	12.5948	12.5962	12.5786	12.4152
Atp5f1	11.8029	11.7855	11.7797	11.6773	11.722	11.7871
Atp5g1	11.421	11.395	11.2058	11.994	11.796	11.8061
Atp5j	10.5565	10.6618	10.5324	10.6917	10.5411	10.5265
Atp5k	6.56986	6.10852	6.18982	6.45943	6.08746	6.32193
Atp6v1a	10.6698	10.7322	10.7773	10.3174	10.4949	10.5971
Atp6v1b2	11.4522	11.6027	11.5765	11.5994	11.4878	11.6733
Atp6v0d1	11.3465	11.4808	11.4268	11.6384	11.5304	11.556
Atp6v1e1	10.3231	10.3729	10.4988	10.4818	10.4083	10.3597
Atp6v0e	11.1325	11.1447	11.2479	11.1805	11.221	10.9944
Atp6v0a1	10.0553	10.2336	10.1059	10.2312	10.1687	10.403
Atp7a	8.32193	7.86419	8.0607	7.82655	8.224	8.12412
Atp7b	2.80735	2.58496	2	2.80735	2.58496	2.80735
Atp8a1	7.50779	6.89482	7.27612	7.49985	7.62936	7.39232
Atp9a	1	1.58496	0	1.58496	0	0
Atp10a	9.49985	9.47776	9.26209	9.69523	9.69523	9.74987
Atpif1	11.3756	11.2755	11.2533	11.3061	11.1904	11.2222
Atp6v0c	12.7895	12.7555	12.6298	13.0236	12.8595	12.9022
Slc7a1	12.2912	12.1328	11.8591	12.9509	12.5651	12.7787
Slc7a2	7.27612	7.48382	7.36632	7.08746	6.87036	7.2854
Slc7a3	2.32193	2.80735	2	4.24793	3.32193	2.80735
Atrn	9.53528	9.64926	9.57365	9.44708	9.55651	9.79604
Hnrnpd	11.2603	11.221	11.0444	11.7503	11.2808	11.3966
Auh	9.08746	9.16491	9.21675	8.92778	8.81698	8.99435
Aup1	11.6755	11.6658	11.5579	11.7723	11.5821	11.6698
Pcdh15	0	0	0	0	0	0
Akr1b7	4.64386	4.24793	4.32193	4.52356	4.85798	4.70044
Avp	0	0	0	0	0	0
Avpr2	0	0	0	0	0	0
Axin1	11.1072	11.183	11.1111	11.2515	11.1586	11.2726
Axin2	5.75489	5.90689	5.16993	5.08746	5.42626	5.04439
Azgp1	0	0	0	0	0	0
Cep131	9.20212	9.59805	9.24079	9.17742	8.99152	9.12412
B2m	13.7789	13.7531	13.9612	13.5173	13.5459	13.5099
Baat	0	1.58496	0	0	0	0
Bach1	8.25267	8.30378	8.37938	7.46761	7.94837	7.81378
Bach2	7.3837	7.30378	6.96578	7.04439	6.76818	7.26679
Bad	9.63016	9.78279	9.53093	9.93817	9.81303	9.79456
Bag1	10.9016	10.7969	10.8321	10.733	10.7415	10.7389
Bak1	11.2342	11.279	11.1383	11.4378	11.3826	11.3587
Nkx3-2	0	0	0	0	0	0
Bard1	9.30378	9.32193	9.28077	9.37287	9.13699	9.48382
Barx1	0	0	0	0	0	0
Barx2	0	1.58496	1	1	0	1
Bax	10.988	11.0755	10.865	11.4486	11.2726	11.3674
Bcl6b	1	0	0	1.58496	0	2
Bcan	1	1	0	1	0	0
Bcap29	7.64386	7.32193	7.42626	7.45121	7.39232	7.3837
Phb2	12.2101	12.1322	11.9922	12.5289	12.3267	12.3597
Bcat1	12.3137	12.1328	11.7801	13.056	12.7322	12.7879
Bcat2	10.6546	10.6184	10.567	10.6812	10.6917	10.5333
Bche	0	0	0	0	0	0
Bckdha	9.58308	9.69349	9.61655	9.58496	9.64024	9.5411
Bckdhb	8.43879	8.32193	8.13443	8.53138	8.41785	8.36194
Bckdk	11.5627	11.5694	11.3129	11.6742	11.5736	11.5887
Bcl10	10.3987	10.5098	10.3805	10.5088	10.2597	10.3891
Bcl2	8.8392	8.89785	8.87036	8.53916	8.45943	8.97728
Bcl2a1a	0	0	0	0	0	0
Bcl2a1b	0	0	0	0	0	0
Bcl2a1c	0	0	0	0	0	0
Bcl2a1d	0	0	0	0	0	0
Bcl2l1	9.72962	9.92926	9.79766	9.62205	9.64386	9.62936
Bcl2l10	0	0	0	0	0	0
Bcl2l2	10.933	11.0133	10.9159	11.1338	11.0091	11.1573
Bcl3	2	1.58496	0	2	1.58496	2.58496
Bcl6	8.77149	8.77149	8.99435	8.45533	8.45943	8.76818
Bcl7b	9.20212	9.10066	8.58871	10.1762	9.73132	9.87498
Bcl7c	10.2082	10.1163	10.0293	10.3219	10.1163	10.1984
Opn1sw	3.32193	3.80735	3.80735	4.16993	3.58496	4
Bdkrb1	6.40939	6.55459	6.35755	6.85798	6.22882	6.89482
Bdkrb2	7.03342	7.11894	7.14975	7.46761	6.97728	7.31288
Bdnf	8.25267	7.94837	7.90689	8.18488	7.74819	8.02791
Bet1	9.39232	9.31061	9.43045	9.2738	9.31288	9.18488
Bex2	0	0	0	0	0	0
Ngfrap1	11.8803	11.7826	11.7317	11.9737	11.8842	11.8541
Bfsp1	2.80735	3	2.80735	3.16993	2.80735	3.32193
Glb1	10.4533	10.4147	10.3264	10.3542	10.3421	10.2726
Bglap3	0	1	2	1.58496	3.32193	2
Bglap	0	0	0	0	0	0
Bglap2	0	1	1	2.58496	0	1
Cspg4	11.8765	11.9069	11.668	11.9697	11.6786	11.9887
Mrps6	8.92481	8.42206	8.31288	9.40088	9.08481	8.93664
Bgn	6.14975	5.88264	5.9542	6.12928	5.61471	5.72792
Bhmt	0	0	0	0	0	0
Bicd1	5.78136	4.9542	5.04439	5.75489	5.80735	5.39232
Bid	10.2866	10.4747	9.97441	11.0701	10.6175	10.8826
Hrk	0	0	0	0	0	0
Bik	1	0	0	0	1.58496	1.58496
Bcl2l11	9.63481	9.65642	9.6865	9.47776	9.20212	9.47573
Fabp7	0	1	1	1.58496	0	2.32193
Prdm1	0	0	0	0	0	0
Blk	0	0	0	0	0	0
Blm	8.49985	7.78136	8.01123	8.38802	8.44708	8.02791
Cxcr5	1	1	1	1.58496	1.58496	0
Bmi1	8.53916	8.28077	8.14975	8.67596	8.46761	8.66888
Bmp1	11.3151	11.374	11.3146	11.1504	11.2222	11.3066
Bmp10	0	0	0	0	0	0
Bmp15	0	0	0	1	0	0
Bmp2	0	0	0	0	0	0
Bmp4	8.54689	8.48784	8.28077	8.12928	7.88264	8.02237
Bmp5	0	0	0	0	0	0
Bmp6	6.06609	6.49185	6.53916	6.06609	5.9542	5.83289
Bmp7	0	1	0	0	0	0
Bmp8a	0	0	0	0	0	0
Bmp8b	1	0	0	0	0	0
Gdf2	0	0	0	1	0	0
Bmpr1a	9.14466	8.93664	8.84862	8.93958	9.16491	9.15228
Bmpr1b	0	1.58496	0	0	0	0
Bmpr2	9.79928	9.53722	9.43879	9.62936	9.73132	9.35755
Bmx	0	0	0	0	0	0
Bnc1	0	0	0	0	0	0
Bnip2	10.4189	10.3354	10.2633	10.3685	10.2033	10.2131
Bnip3	10.218	10.2264	10.3554	10.544	9.67772	9.84706
Bnip3l	10.7582	10.7952	10.9136	10.444	10.5507	10.4788
Smyd1	0	2.32193	1	0	2	1
Bop1	10.0634	10.1111	9.80896	10.783	10.2761	10.599
Bst1	4.39232	4.24793	4	4.32193	3.70044	3.90689
Bpgm	8.43045	8.31741	8.16993	7.92481	7.94837	7.76155
Brca1	8.97728	8.71768	8.81057	8.99152	9.20457	8.99435
Brca2	8.5157	8.19476	7.60733	8.72792	8.51175	8.32193
Zfp36l1	9.58496	9.56415	9.66	9.22882	9.21189	9.32418
Zfp36l2	10.7296	10.6891	10.6935	10.8842	10.5953	10.8065
Brs3	0	0	0	0	0	0
Birc6	9.60733	9.09011	9.05257	9.65284	9.63844	9.37069
Chic1	0	0	0	0	0	0
Bsg	13.7359	13.7528	13.743	14.0464	13.7404	13.7352
Bsn	7.10852	6.75489	6.37504	7.65821	7.19967	7.26679
Btc	7.33092	7.12928	7.10852	6.71425	6.59991	6.88264
Klf5	8.52748	8.3966	8.42626	8.45943	8.28077	8.40939
Btg1	11.6983	11.7292	11.8474	11.8001	11.5665	11.4226
Btg2	10.0914	10.0768	9.71768	9.02791	9.1267	9.20212
Btg3	10.7805	10.7582	10.584	11.0444	10.8361	10.9001
Btk	0	0	0	0	0	0
[truncated: 18,718 more rows]
